# Supplementary material for: Hijacking a bacterial ABC transporter for genetic code expansion
Source: Nature. 2025 Oct 15;647(8091):1045–53. doi: 10.1038/s41586-025-09576-w (PMC12657241; doi:10.1038/s41586-025-09576-w)
Supplement: Supplementary file 4 — Source Data Figs. 1, 2 and 4 and Source Data Extended Data Fig. 1 [file 41586_2025_9576_MOESM4_ESM.xlsx]

## Sheet: Fig. 1d
time (h)	no ncAA	BocK	AisoK	G-AisoK
0	1.195	1.281	1.358	1.297
0.0832	1.24	1.406	1.263	1.35
0.166533	1.385	1.326	1.291	1.441
0.249867	1.368	1.465	1.558	1.714
0.3332	1.309	1.464	1.345	1.678
0.416533	1.439	1.458	1.715	1.883
0.499867	1.492	1.668	1.64	2.213
0.5832	1.573	1.801	1.861	2.504
0.666533	1.665	2.09	1.948	3.715
0.749867	1.562	2.848	2.252	6.365
0.833242	1.91	4.635	2.439	10.31
0.916578	2.118	7.303	2.644	15.49
0.999908	2.474	11.2	3.003	22.39
1.08324	3.322	15.17	3.704	31.12
1.16657	4.097	19.59	4.755	42.51
1.24991	5.188	25.05	5.926	54.92
1.33324	6.675	31.3	7.059	67.81
1.41665	8.278	38.27	8.556	83.34
1.5	9.605	46.7	10.58	100.4
1.58345	11.76	55.44	12.35	118.2
1.66685	13.56	65.01	13.96	138.2
1.75018	15.04	75.52	15.72	161
1.83352	17.1	86.67	17.61	184.7
1.91684	18.23	98.54	19.42	207.4
2.00019	20.41	113.1	21.73	236
2.0836	22	127.2	23.42	261.6
2.16676	23.6	144.1	25.49	293.2
2.2501	24.44	161.2	27.39	326.2
2.33345	26.07	179.2	29.13	360.7
2.41689	27.84	198.9	30.75	393.6
2.50022	29.29	218	32.66	428.7
2.58356	30.53	239.7	34.74	466.3
2.66689	32.3	263.9	36.71	501.3
2.75023	33.54	288.6	37.83	541.1
2.83356	34.34	312.6	40.12	582.4
2.9169	36.51	337.3	41.52	623.4
3.00026	37.71	364.6	42.87	663.3
3.0836	38.82	395.5	45.11	701.4
3.16693	39.69	423	47.38	743.1
3.25026	41.48	449.2	48.24	784.8
3.3336	41.39	479.3	51.12	829.6
3.41692	42.35	508.9	52.69	871.1
3.50026	43.28	541.7	54.29	908.8
3.58359	45.73	570.9	56.51	948.8
3.66693	45.85	607.7	59.29	995
3.75026	44.6	636	61.43	1040
3.8336	45.08	674.5	63.48	1084
3.91693	45.71	702.2	64.73	1114
4.00033	46.97	737.3	67.04	1144
4.08367	46.62	771	68.35	1185
4.16699	47.85	813.5	70.24	1217
4.25032	48.75	832.5	72.64	1257
4.33366	48.91	872.5	74.47	1292
4.41699	49.59	913.2	76.17	1325
4.50033	50.39	951.4	78.63	1355
4.58367	51.6	980.6	80.48	1398
4.667	52.46	1025	82.38	1425
4.75033	52.08	1075	84.36	1466
4.8337	52.79	1100	84.53	1501
4.91703	53.63	1131	87.46	1525
5.00024	54.54	1180	89.56	1549

## Sheet: Fig. 1e
time (min)	G-AisoK standard (5 µM)		time (min)	no ncAA (G-AisoK)		time (min)	G-AisoK (2 mM)									time (min)	AisoK standard (5 µM)		time (min)	no ncAA (AisoK)		time (min)	AisoK (2 mM)		time (min)	G-AisoK (2 mM)
0.03655	389		0.0371833	352		0.0371667	373									0.0365	632		0.0371	613		0.03715	602		0.0371167	620
0.0516833	444		0.0523167	407		0.0523	415									0.0516333	776		0.0522333	732		0.0522833	739		0.05225	773
0.0668167	445		0.06745	412		0.0674333	434									0.0667667	768		0.0673667	726		0.0674167	737		0.0673833	757
0.08195	454		0.0826	421		0.0825667	446									0.0819	791		0.0825167	753		0.08255	757		0.0825167	781
0.0970833	457		0.0977333	421		0.0977	450									0.0970333	801		0.09765	768		0.0976833	762		0.09765	792
0.112217	460		0.112867	421		0.112833	452									0.112167	812		0.112783	779		0.112817	765		0.112783	800
0.12735	463		0.128	422		0.127967	455									0.1273	816		0.127917	781		0.12795	768		0.127917	802
0.1425	464		0.143133	426		0.143117	456									0.14245	817		0.14305	781		0.1431	769		0.143067	798
0.157633	461		0.158267	429		0.15825	455									0.157583	815		0.158183	778		0.158233	771		0.1582	795
0.172767	462		0.1734	431		0.173383	453									0.172717	819		0.173317	777		0.173367	774		0.173333	793
0.1879	463		0.18855	431		0.188517	453									0.18785	825		0.188467	777		0.1885	777		0.188467	794
0.203033	467		0.203683	433		0.20365	454									0.202983	833		0.2036	778		0.203633	775		0.2036	797
0.218167	469		0.218817	437		0.218783	455									0.218117	834		0.218733	778		0.218767	773		0.218733	800
0.233317	468		0.23395	438		0.233933	456									0.233267	834		0.233867	777		0.233917	770		0.233883	799
0.24845	465		0.249083	437		0.249067	457									0.2484	829		0.249	779		0.24905	771		0.249017	794
0.263583	461		0.264217	433		0.2642	455									0.263533	824		0.264133	783		0.264183	772		0.26415	789
0.278717	461		0.27935	430		0.279333	452									0.278667	817		0.279267	786		0.279317	774		0.279283	787
0.29385	464		0.2945	428		0.294467	448									0.2938	813		0.294417	785		0.29445	774		0.294417	792
0.308983	467		0.309633	428		0.3096	446									0.308933	813		0.30955	785		0.309583	776		0.30955	801
0.324117	471		0.324767	430		0.324733	448									0.324067	837		0.324683	793		0.324717	795		0.324683	828
0.339267	476		0.3399	441		0.339883	456									0.339217	899		0.339817	821		0.339867	848		0.339833	883
0.3544	482		0.355033	464		0.355017	467									0.35435	1005		0.35495	873		0.355	940		0.354967	977
0.369533	490		0.370167	500		0.37015	479									0.369483	1132		0.370083	946		0.370133	1051		0.3701	1096
0.384667	500		0.385317	539		0.385283	489									0.384617	1244		0.385233	1024		0.385267	1154		0.385233	1209
0.3998	514		0.40045	570		0.400417	499									0.39975	1303		0.400367	1091		0.4004	1219		0.400367	1287
0.414933	559		0.415583	612		0.41555	508									0.414883	1290		0.4155	1140		0.415533	1207		0.4155	1280
0.430067	946		0.430717	766		0.430683	595									0.430017	1381		0.430633	1287		0.430667	1276		0.430633	1292
0.445217	3297		0.44585	1763		0.445833	1282									0.445167	2320		0.445767	1971		0.445817	2173		0.445783	2032
0.46035	7948		0.460983	4003		0.460967	2682									0.4603	4683		0.4609	3421		0.46095	4319		0.460917	3940
0.475483	13165		0.476117	6786		0.4761	4342									0.475433	8149		0.476033	5293		0.476083	7392		0.47605	6756
0.490617	16233		0.491267	8773		0.491233	5462									0.490567	11494		0.491183	6864		0.491217	10346		0.491183	9492
0.50575	16099		0.5064	9179		0.506367	5707									0.5057	13596		0.506317	7629		0.50635	12317		0.506317	11326
0.520883	13845		0.521533	8335		0.5215	5331									0.520833	14209		0.52145	7625		0.521483	13175		0.52145	12101
0.536033	11672		0.536667	7305		0.53665	4961									0.535983	14070		0.536583	7328		0.536633	13500		0.5366	12373
0.551167	10068		0.5518	6574		0.551783	4727									0.551117	13840		0.551717	7052		0.551767	13603		0.551733	12429
0.5663	8769		0.566933	6008		0.566917	4622									0.56625	13703		0.56685	6822		0.5669	13554		0.566867	12369
0.581433	7729		0.582067	5582		0.58205	4701									0.581383	13437		0.581983	6553		0.582033	13225		0.582	12167
0.596567	6971		0.597217	5274		0.597183	5010									0.596517	12711		0.597133	6114		0.597167	12453		0.597133	11717
0.6117	6443		0.61235	5044		0.612317	5527									0.61165	11378		0.612267	5465		0.6123	11271		0.612267	10964
0.626833	6056		0.627483	4828		0.62745	6133									0.626783	9670		0.6274	4719		0.627433	9900		0.6274	9967
0.641983	5714		0.642617	4590		0.6426	6713									0.641933	7933		0.642533	4025		0.642583	8565		0.64255	8862
0.657117	5454		0.65775	4313		0.657733	7174									0.657067	6418		0.657667	3439		0.657717	7383		0.657683	7774
0.67225	5293		0.672883	4054		0.672867	7453									0.6722	5202		0.6728	2959		0.67285	6370		0.672817	6784
0.687383	5160		0.688033	3822		0.688	7491									0.687333	4267		0.68795	2569		0.687983	5478		0.68795	5904
0.702517	4882		0.703167	3587		0.703133	7209									0.702467	3520		0.703083	2237		0.703117	4627		0.703083	5081
0.71765	4347		0.7183	3289		0.718267	6587									0.7176	2892		0.718217	1941		0.71825	3758		0.718217	4240
0.732783	3638		0.733433	2918		0.7334	5741									0.732733	2311		0.73335	1666		0.733383	2899		0.73335	3365
0.747933	2974		0.748567	2524		0.74855	4870									0.747883	1802		0.748483	1421		0.748533	2164		0.7485	2546
0.763067	2501		0.7637	2199		0.763683	4165									0.763017	1404		0.763617	1230		0.763667	1646		0.763633	1902
0.7782	2234		0.778833	1992		0.778817	3722									0.77815	1149		0.77875	1109		0.7788	1334		0.778767	1486
0.793333	2124		0.793983	1904		0.79395	3498									0.793283	1005		0.7939	1043		0.793933	1160		0.7939	1252
0.808467	2115		0.809117	1914		0.809083	3429									0.808417	937		0.809033	997		0.809067	1054		0.809033	1116
0.8236	2188		0.82425	1990		0.824217	3467									0.82355	890		0.824167	953		0.8242	975		0.824167	1024
0.83875	2313		0.839383	2119		0.839367	3592									0.8387	842		0.8393	914		0.83935	902		0.839317	942
0.853883	2459		0.854517	2310		0.8545	3810									0.853833	792		0.854433	873		0.854483	834		0.85445	868
0.869017	2628		0.86965	2568		0.869633	4145									0.868967	747		0.869567	833		0.869617	770		0.869583	803
0.88415	2852		0.884783	2909		0.884767	4612									0.8841	711		0.8847	794		0.88475	715		0.884717	747
0.899283	3137		0.899933	3315		0.8999	5201									0.899233	684		0.89985	765		0.899883	674		0.89985	701
0.914417	3445		0.915067	3740		0.915033	5849									0.914367	662		0.914983	748		0.915017	649		0.914983	663
0.92955	3719		0.9302	4136		0.930167	6452									0.9295	646		0.930117	740		0.93015	636		0.930117	639
0.9447	3958		0.945333	4473		0.945317	6914									0.94465	631		0.94525	735		0.9453	626		0.945267	627
0.959833	4183		0.960467	4759		0.96045	7152									0.959783	619		0.960383	729		0.960433	613		0.9604	623
0.974967	4396		0.9756	5009		0.975583	7152									0.974917	610		0.975517	726		0.975567	605		0.975533	623
0.9901	4570		0.99075	5163		0.990717	6904									0.99005	601		0.990667	729		0.9907	601		0.990667	625
1.00523	4933		1.00588	5249		1.00585	6507									1.00518	589		1.0058	737		1.00583	600		1.0058	627
1.02037	5846		1.02102	5441		1.02098	6183									1.02032	572		1.02093	741		1.02097	594		1.02093	630
1.0355	7396		1.03615	5890		1.03612	6135									1.03545	552		1.03607	730		1.0361	582		1.03607	630
1.05065	9090		1.05128	6519		1.05127	6300									1.0506	537		1.0512	702		1.05125	567		1.05122	628
1.06578	10198		1.06642	7003		1.0664	6394									1.06573	526		1.06633	667		1.06638	553		1.06635	621
1.08092	10255		1.08155	7061		1.08153	6138									1.08087	518		1.08147	632		1.08152	541		1.08148	606
1.09605	9447		1.0967	6738		1.09667	5542									1.096	507		1.09662	599		1.09665	530		1.09662	586
1.11118	8284		1.11183	6321		1.1118	4843									1.11113	492		1.11175	567		1.11178	518		1.11175	565
1.12632	7235		1.12697	6049		1.12693	4259									1.12627	474		1.12688	536		1.12692	509		1.12688	550
1.14147	6559		1.1421	6033		1.14208	3878									1.14142	457		1.14202	510		1.14207	503		1.14203	543
1.1566	6306		1.15723	6218		1.15722	3698									1.15655	443		1.15715	489		1.1572	495		1.15717	538
1.17173	6357		1.17237	6517		1.17235	3667									1.17168	434		1.17228	473		1.17233	485		1.1723	530
1.18687	6585		1.1875	6832		1.18748	3727									1.18682	426		1.18742	457		1.18747	475		1.18743	519
1.202	6891		1.20265	7122		1.20262	3845									1.20195	413		1.20257	441		1.2026	467		1.20257	508
1.21713	7225		1.21778	7371		1.21775	4035									1.21708	394		1.2177	425		1.21773	462		1.2177	499
1.23227	7561		1.23292	7595		1.23288	4313									1.23222	375		1.23283	411		1.23287	455		1.23283	492
1.24742	7874		1.24805	7787		1.24803	4700									1.24737	362		1.24797	400		1.24802	446		1.24798	485
1.26255	8174		1.26318	7953		1.26317	5206									1.2625	351		1.2631	389		1.26315	436		1.26312	480
1.27768	8461		1.27832	8129		1.2783	5826									1.27763	341		1.27823	378		1.27828	426		1.27825	477
1.29282	8722		1.29347	8352		1.29343	6536									1.29277	330		1.29338	367		1.29342	417		1.29338	471
1.30795	8942		1.3086	8643		1.30857	7292									1.3079	320		1.30852	356		1.30855	407		1.30852	458
1.32308	9136		1.32373	8989		1.3237	8041									1.32303	314		1.32365	347		1.32368	397		1.32365	443
1.33822	9317		1.33887	9406		1.33883	8736									1.33817	312		1.33878	338		1.33882	385		1.33878	427
1.35337	9534		1.354	9895		1.35398	9346									1.35332	308		1.35392	327		1.35397	374		1.35393	412
1.3685	9806		1.36913	10439		1.36912	9867									1.36845	302		1.36905	318		1.3691	367		1.36907	399
1.38363	10175		1.38427	10964		1.38425	10330									1.38358	294		1.38418	310		1.38423	364		1.3842	386
1.39877	10632		1.39942	11428		1.39938	10765									1.39872	287		1.39933	301		1.39937	362		1.39933	373
1.4139	11149		1.41455	11827		1.41452	11209									1.41385	283		1.41447	293		1.4145	359		1.41447	362
1.42903	11660		1.42968	12199		1.42965	11669									1.42898	282		1.4296	287		1.42963	354		1.4296	355
1.44418	12109		1.44482	12562		1.4448	12143									1.44413	281		1.44473	283		1.44478	346		1.44475	351
1.45932	12462		1.45995	12940		1.45993	12599									1.45927	279		1.45987	281		1.45992	336		1.45988	345
1.47445	12756		1.47508	13339		1.47507	13063									1.4744	277		1.475	278		1.47505	326		1.47502	337
1.48958	13039		1.49022	13760		1.4902	13553									1.48953	274		1.49013	274		1.49018	318		1.49015	327
1.50472	13385		1.50537	14211		1.50533	14093									1.50467	270		1.50528	273		1.50532	311		1.50528	319
1.51985	13833		1.5205	14697		1.52047	14668									1.5198	268		1.52042	275		1.52045	305		1.52042	312
1.53498	14382		1.53563	15239		1.5356	15267									1.53493	266		1.53555	278		1.53558	298		1.53555	305
1.55013	14990		1.55077	15845		1.55075	15893									1.55008	263		1.55068	278		1.55073	293		1.5507	298
1.56527	15649		1.5659	16492		1.56588	16578									1.56522	261		1.56582	275		1.56587	290		1.56583	291
1.5804	16334		1.58103	17187		1.58102	17330									1.58035	259		1.58095	271		1.581	288		1.58097	285
1.59553	17040		1.59618	17921		1.59615	18119									1.59548	259		1.5961	270		1.59613	286		1.5961	281
1.61067	17780		1.61132	18676		1.61128	18923									1.61062	259		1.61123	271		1.61127	285		1.61123	277
1.6258	18551		1.62645	19409		1.62642	19739									1.62575	259		1.62637	273		1.6264	283		1.62637	275
1.64093	19353		1.64158	20121		1.64155	20540									1.64088	260		1.6415	274		1.64153	279		1.6415	274
1.65608	20208		1.65672	20814		1.6567	21332									1.65603	260		1.65663	276		1.65668	277		1.65665	274
1.67122	21110		1.67185	21528		1.67183	22069									1.67117	260		1.67177	279		1.67182	277		1.67178	273
1.68635	22032		1.68698	22270		1.68697	22780									1.6863	262		1.6869	285		1.68695	281		1.68692	275
1.70148	22952		1.70213	23016		1.7021	23494									1.70143	268		1.70205	293		1.70208	287		1.70205	280
1.71662	23851		1.71727	23759		1.71723	24246									1.71657	278		1.71718	301		1.71722	295		1.71718	289
1.73175	24707		1.7324	24494		1.73237	24974									1.7317	292		1.73232	313		1.73235	306		1.73232	301
1.7469	25521		1.74753	25165		1.74752	25633									1.74685	306		1.74745	330		1.7475	320		1.74747	314
1.76203	26207		1.76267	25680		1.76265	26140									1.76198	327		1.76258	353		1.76263	337		1.7626	329
1.77717	26696		1.7778	26022		1.77778	26429									1.77712	356		1.77772	382		1.77777	360		1.77773	350
1.7923	26902		1.79293	26191		1.79292	26576									1.79225	391		1.79285	412		1.7929	387		1.79287	376
1.80743	26906		1.80808	26338		1.80805	26708									1.80738	422		1.808	436		1.80803	412		1.808	401
1.82257	26905		1.82322	26623		1.82318	27053									1.82252	437		1.82313	443		1.82317	425		1.82313	415
1.8377	27167		1.83835	27166		1.83832	27675									1.83765	434		1.83827	430		1.8383	422		1.83827	412
1.85285	27818		1.85348	27879		1.85347	28446									1.8528	417		1.8534	402		1.85345	408		1.85342	397
1.86798	28680		1.86862	28553		1.8686	29038									1.86793	396		1.86853	373		1.86858	395		1.86855	379
1.88312	29394		1.88375	28904		1.88373	29291									1.88307	375		1.88367	346		1.88372	383		1.88368	363
1.89825	29701		1.8989	28889		1.89887	29148									1.8982	361		1.89882	324		1.89885	375		1.89882	350
1.91338	29569		1.91403	28591		1.914	28780									1.91333	350		1.91395	306		1.91398	369		1.91395	340
1.92852	29191		1.92917	28289		1.92913	28445									1.92847	340		1.92908	292		1.92912	365		1.92908	332
1.94365	28911		1.9443	28167		1.94427	28340									1.9436	328		1.94422	283		1.94425	357		1.94422	325
1.9588	28871		1.95943	28248		1.95942	28282									1.95875	312		1.95935	278		1.9594	343		1.95937	315
1.97393	28996		1.97457	28365		1.97455	27706									1.97388	294		1.97448	275		1.97453	323		1.9745	302
1.98907	29141		1.9897	28408		1.98968	25707									1.98902	279		1.98962	272		1.98967	306		1.98963	291
2.0042	29193		2.00485	28263		2.00482	21724									2.00415	268		2.00477	268		2.0048	307		2.00477	298
2.01933	29160		2.01998	27827		2.01995	16242									2.01928	262		2.0199	266		2.01993	345		2.0199	340
2.03447	29017		2.03512	26571		2.03508	10655									2.03442	266		2.03503	269		2.03507	425		2.03503	421
2.04962	28441		2.05025	23683		2.05023	6341									2.04957	292		2.05017	284		2.05022	532		2.05018	525
2.06475	26721		2.06538	18872		2.06537	3861									2.0647	352		2.0653	326		2.06535	635		2.06532	625
2.07988	23218		2.08052	12995		2.0805	2773									2.07983	441		2.08043	398		2.08048	708		2.08045	699
2.09502	17956		2.09565	7571		2.09563	2290									2.09497	533		2.09557	490		2.09562	740		2.09558	737
2.11015	11974		2.1108	3809		2.11077	1937									2.1101	603		2.11072	583		2.11075	736		2.11072	738
2.12528	6792		2.12593	1836		2.1259	1581									2.12523	643		2.12585	669		2.12588	710		2.12585	719
2.14042	3371		2.14107	1004		2.14103	1234									2.14037	664		2.14098	743		2.14102	677		2.14098	702
2.15557	1634		2.1562	677		2.15618	960									2.15552	669		2.15612	795		2.15617	657		2.15613	701
2.1707	940		2.17133	574		2.17132	861									2.17065	666		2.17125	831		2.1713	653		2.17127	720
2.18583	682		2.18647	611		2.18645	1022									2.18578	696		2.18638	951		2.18643	679		2.1864	760
2.20097	620		2.20162	733		2.20158	1372									2.20092	794		2.20153	1183		2.20157	734		2.20153	806
2.2161	722		2.21675	868		2.21672	1711									2.21605	956		2.21667	1452		2.2167	801		2.21667	843
2.23123	927		2.23188	937		2.23185	1855									2.23118	1139		2.2318	1624		2.23183	856		2.2318	864
2.24637	1129		2.24702	936		2.24698	1794									2.24632	1277		2.24693	1646		2.24697	891		2.24693	879
2.26152	1276		2.26215	985		2.26213	1686									2.26147	1322		2.26207	1555		2.26212	903		2.26208	900
2.27665	1502		2.27728	1280		2.27727	1775									2.2766	1298		2.2772	1463		2.27725	938		2.27722	978
2.29178	1909		2.29242	1845		2.2924	2340									2.29173	1447		2.29233	1609		2.29238	1179		2.29235	1307
2.30692	2439		2.30757	2499		2.30753	3517									2.30687	2006		2.30748	2175		2.30752	1797		2.30748	2174
2.32205	3889		2.3227	2962		2.32267	5011									2.322	2808		2.32262	2938		2.32265	2707		2.32262	3406
2.33718	10178		2.33783	3085		2.3378	6213									2.33713	3778		2.33775	3422		2.33778	4198		2.33775	4425
2.35233	23831		2.35297	2943		2.35295	6566									2.35228	7544		2.35288	3318		2.35293	9566		2.3529	6013
2.36747	41797		2.3681	2690		2.36808	5984									2.36742	17962		2.36802	2768		2.36807	23247		2.36803	28811
2.3826	56573		2.38323	2410		2.38322	4901									2.38255	34680		2.38315	2224		2.3832	44741		2.38317	103541
2.39773	62425		2.39837	2224		2.39835	3910									2.39768	50313		2.39828	1992		2.39833	66587		2.3983	224195
2.41287	58598		2.41352	2222		2.41348	3402									2.41282	55992		2.41343	2062		2.41347	79444		2.41343	342398
2.428	48941		2.42865	2381		2.42862	3376									2.42795	49350		2.42857	2337		2.4286	78496		2.42857	398977
2.44313	37185		2.44378	2549		2.44375	3484									2.44308	36333		2.4437	2658		2.44373	67194		2.4437	374233
2.45828	26010		2.45892	2561		2.4589	3379									2.45823	24432		2.45883	2897		2.45888	52280		2.45885	299491
2.47342	17621		2.47405	2414		2.47403	3025									2.47337	16660		2.47397	3035		2.47402	38586		2.47398	220229
2.48855	12615		2.48918	2237		2.48917	2615									2.4885	12164		2.4891	3101		2.48915	28075		2.48912	154675
2.50368	9812		2.50433	2107		2.5043	2339									2.50363	9413		2.50425	3104		2.50428	20729		2.50425	106813
2.51882	7987		2.51947	2011		2.51943	2209									2.51877	7615		2.51938	3019		2.51942	15265		2.51938	72921
2.53395	6698		2.5346	1908		2.53457	2130									2.5339	6320		2.53452	2864		2.53455	11203		2.53452	49021
2.54908	5715		2.54973	1781		2.5497	2031									2.54903	5311		2.54965	2675		2.54968	8355		2.54965	33250
2.56423	4917		2.56487	1653		2.56485	1901									2.56418	4516		2.56478	2491		2.56483	6456		2.5648	23612
2.57937	4240		2.58	1537		2.57998	1756									2.57932	3909		2.57992	2321		2.57997	5218		2.57993	17799
2.5945	3646		2.59513	1436		2.59512	1611									2.59445	3430		2.59505	2161		2.5951	4397		2.59507	13989
2.60963	3145		2.61028	1344		2.61025	1481									2.60958	3036		2.6102	2003		2.61023	3835		2.6102	11372
2.62477	2738		2.62542	1258		2.62538	1372									2.62472	2685		2.62533	1853		2.62537	3437		2.62533	9542
2.6399	2421		2.64055	1188		2.64052	1281									2.63985	2373		2.64047	1709		2.6405	3113		2.64047	8194
2.65505	2164		2.65568	1134		2.65567	1204									2.655	2108		2.6556	1569		2.65565	2816		2.65562	7082
2.67018	1959		2.67082	1098		2.6708	1142									2.67013	1902		2.67073	1437		2.67078	2537		2.67075	6131
2.68532	1799		2.68595	1074		2.68593	1096									2.68527	1751		2.68587	1332		2.68592	2303		2.68588	5359
2.70045	1680		2.70108	1049		2.70107	1070									2.7004	1649		2.701	1267		2.70105	2114		2.70102	4775
2.71558	1584		2.71623	1020		2.7162	1050									2.71553	1584		2.71615	1240		2.71618	1973		2.71615	4324
2.73072	1514		2.73137	990		2.73133	1034									2.73067	1538		2.73128	1238		2.73132	1874		2.73128	3948
2.74585	1466		2.7465	971		2.74647	1020									2.7458	1526		2.74642	1271		2.74645	1846		2.74642	3653
2.761	1439		2.76163	973		2.76162	1018									2.76095	1600		2.76155	1375		2.7616	1923		2.76157	3520
2.77613	1417		2.77677	990		2.77675	1026									2.77608	1788		2.77668	1570		2.77673	2169		2.7767	3745
2.79127	1399		2.7919	1012		2.79188	1037									2.79122	2069		2.79182	1824		2.79187	2564		2.79183	4525
2.8064	1379		2.80705	1027		2.80702	1041									2.80635	2349		2.80697	2059		2.807	2992		2.80697	5731
2.82153	1352		2.82218	1021		2.82215	1038									2.82148	2522		2.8221	2195		2.82213	3285		2.8221	6915
2.83667	1312		2.83732	992		2.83728	1033									2.83662	2545		2.83723	2205		2.83727	3355		2.83723	7594
2.8518	1291		2.85245	968		2.85242	1024									2.85175	2453		2.85237	2125		2.8524	3222		2.85237	7588
2.86695	1359		2.86758	990		2.86757	1023									2.8669	2299		2.8675	1999		2.86755	2990		2.86752	7056
2.88208	1554		2.88272	1086		2.8827	1064									2.88203	2139		2.88263	1868		2.88268	2720		2.88265	6279
2.89722	1838		2.89785	1234		2.89783	1189									2.89717	1985		2.89777	1748		2.89782	2450		2.89778	5417
2.91235	2100		2.913	1380		2.91297	1387									2.9123	1837		2.91292	1643		2.91295	2204		2.91292	4607
2.92748	2237		2.92813	1461		2.9281	1590									2.92743	1700		2.92805	1550		2.92808	2006		2.92805	3938
2.94262	2211		2.94327	1453		2.94323	1716									2.94257	1580		2.94318	1467		2.94322	1854		2.94318	3433
2.95777	2064		2.9584	1378		2.95838	1731									2.95772	1486		2.95832	1393		2.95837	1748		2.95833	3079
2.9729	1860		2.97353	1278		2.97352	1656									2.97285	1425		2.97345	1331		2.9735	1674		2.97347	2854
2.98803	1662		2.98867	1184		2.98865	1536									2.98798	1384		2.98858	1288		2.98863	1620		2.9886	2718
3.00317	1500		3.0038	1111		3.00378	1406									3.00312	1354		3.00372	1263		3.00377	1567		3.00373	2614
3.0183	1379		3.01895	1051		3.01892	1290									3.01825	1321		3.01887	1246		3.0189	1519		3.01887	2498
3.03343	1286		3.03408	998		3.03405	1201									3.03338	1282		3.034	1229		3.03403	1476		3.034	2366
3.04857	1213		3.04922	955		3.04918	1137									3.04852	1247		3.04913	1219		3.04917	1445		3.04913	2239
3.06372	1151		3.06435	919		3.06433	1085									3.06367	1226		3.06427	1212		3.06432	1416		3.06428	2132
3.07885	1108		3.07948	893		3.07947	1042									3.0788	1203		3.0794	1183		3.07945	1377		3.07942	2060
3.09398	1086		3.09462	876		3.0946	1002									3.09393	1181		3.09453	1098		3.09458	1338		3.09455	2172
3.10912	1076		3.10977	863		3.10973	976									3.10907	1166		3.10968	951		3.10972	1317		3.10968	2568
3.12425	1066		3.1249	853		3.12487	966									3.1242	1160		3.12482	786		3.12485	1322		3.12482	3161
3.13938	1049		3.14003	842		3.14	967									3.13933	1160		3.13995	663		3.13998	1328		3.13995	3693
3.15452	1025		3.15517	832		3.15513	964									3.15447	1158		3.15508	610		3.15512	1265		3.15508	3954
3.16967	997		3.1703	824		3.17028	956									3.16962	1128		3.17022	612		3.17027	1106		3.17023	3740
3.1848	973		3.18543	820		3.18542	941									3.18475	1051		3.18535	625		3.1854	903		3.18537	3159
3.19993	957		3.20057	819		3.20055	930									3.19988	922		3.20048	612		3.20053	734		3.2005	2416
3.21507	974		3.21572	820		3.21568	919									3.21502	779		3.21563	563		3.21567	642		3.21563	1793
3.2302	1078		3.23085	831		3.23082	905									3.23015	672		3.23077	501		3.2308	616		3.23077	1444
3.24533	1276		3.24598	842		3.24595	897									3.24528	623		3.2459	452		3.24593	609		3.2459	1349
3.26048	1505		3.26112	852		3.2611	918									3.26043	612		3.26103	432		3.26108	612		3.26105	1312
3.27562	1670		3.27625	851		3.27623	981									3.27557	613		3.27617	434		3.27622	625		3.27618	1292
3.29075	1724		3.29138	847		3.29137	1073									3.2907	620		3.2913	450		3.29135	643		3.29132	1279
3.30588	1643		3.30652	838		3.3065	1159									3.30583	638		3.30643	475		3.30648	665		3.30645	1276
3.32102	1457		3.32167	820		3.32163	1206									3.32097	667		3.32158	506		3.32162	686		3.32158	1279
3.33615	1200		3.3368	773		3.33677	1190									3.3361	702		3.33672	541		3.33675	706		3.33672	1287
3.35128	947		3.35193	699		3.3519	1102									3.35123	737		3.35185	572		3.35188	724		3.35185	1292
3.36643	768		3.36707	612		3.36705	965									3.36638	762		3.36698	597		3.36703	740		3.367	1296
3.38157	683		3.3822	536		3.38218	823									3.38152	771		3.38212	615		3.38217	755		3.38213	1293
3.3967	646		3.39733	488		3.39732	718									3.39665	770		3.39725	634		3.3973	766		3.39727	1289
3.41183	629		3.41248	463		3.41245	657									3.41178	768		3.4124	658		3.41243	780		3.4124	1283
3.42697	618		3.42762	453		3.42758	621									3.42692	769		3.42753	691		3.42757	799		3.42753	1277
3.4421	610		3.44275	450		3.44272	594									3.44205	774		3.44267	727		3.4427	821		3.44267	1271
3.45723	604		3.45788	449		3.45785	575									3.45718	783		3.4578	766		3.45783	839		3.4578	1268
3.47238	604		3.47302	450		3.473	564									3.47233	800		3.47293	804		3.47298	848		3.47295	1273
3.48752	609		3.48815	453		3.48813	555									3.48747	823		3.48807	837		3.48812	851		3.48808	1283
3.50265	614		3.50328	455		3.50327	549									3.5026	848		3.5032	859		3.50325	864		3.50322	1300
3.51778	618		3.51843	458		3.5184	545									3.51773	882		3.51835	876		3.51838	905		3.51835	1342
3.53292	624		3.53357	469		3.53353	544									3.53287	930		3.53348	901		3.53352	976		3.53348	1415
3.54805	630		3.5487	486		3.54867	549									3.548	984		3.54862	937		3.54865	1053		3.54862	1496
3.5632	637		3.56383	507		3.56382	557									3.56315	1022		3.56375	971		3.5638	1107		3.56377	1539
3.57833	646		3.57897	527		3.57895	566									3.57828	1036		3.57888	987		3.57893	1131		3.5789	1533
3.59347	660		3.5941	550		3.59408	574									3.59342	1034		3.59402	987		3.59407	1136		3.59403	1504
3.6086	678		3.60923	578		3.60922	586									3.60855	1036		3.60915	985		3.6092	1140		3.60917	1495
3.62373	695		3.62438	609		3.62435	605									3.62368	1043		3.6243	988		3.62433	1134		3.6243	1508
3.63887	702		3.63952	635		3.63948	628									3.63882	1047		3.63943	989		3.63947	1117		3.63943	1526
3.654	697		3.65465	651		3.65462	653									3.65395	1037		3.65457	979		3.6546	1083		3.65457	1528
3.66915	683		3.66978	659		3.66977	673									3.6691	1014		3.6697	956		3.66975	1046		3.66972	1510
3.68428	672		3.68492	662		3.6849	688									3.68423	985		3.68483	925		3.68488	1011		3.68485	1482
3.69942	679		3.70005	670		3.70003	700									3.69937	962		3.69997	898		3.70002	988		3.69998	1459
3.71455	709		3.7152	696		3.71517	720									3.7145	948		3.71512	881		3.71515	971		3.71512	1450
3.72968	745		3.73033	728		3.7303	748									3.72963	942		3.73025	873		3.73028	965		3.73025	1452
3.74482	762		3.74547	748		3.74543	789									3.74477	941		3.74538	872		3.74542	964		3.74538	1457
3.75995	750		3.7606	740		3.76057	838									3.7599	947		3.76052	870		3.76055	971		3.76052	1453
3.7751	724		3.77573	713		3.77572	875									3.77505	956		3.77565	876		3.7757	981		3.77567	1439
3.79023	708		3.79087	684		3.79085	883									3.79018	963		3.79078	892		3.79083	993		3.7908	1410
3.80537	704		3.806	671		3.80598	861									3.80532	967		3.80592	916		3.80597	1000		3.80593	1368
3.8205	702		3.82115	663		3.82112	823									3.82045	974		3.82107	940		3.8211	1006		3.82107	1315
3.83563	691		3.83628	649		3.83625	793									3.83558	982		3.8362	962		3.83623	1009		3.8362	1267
3.85077	670		3.85142	626		3.85138	776									3.85072	998		3.85133	981		3.85137	1017		3.85133	1233
3.86592	651		3.86655	592		3.86653	760									3.86587	1013		3.86647	1001		3.86652	1028		3.86648	1219
3.88105	638		3.88168	558		3.88167	735									3.881	1031		3.8816	1018		3.88165	1042		3.88162	1219
3.89618	631		3.89682	530		3.8968	696									3.89613	1048		3.89673	1033		3.89678	1058		3.89675	1228
3.91132	626		3.91195	511		3.91193	655									3.91127	1062		3.91187	1051		3.91192	1074		3.91188	1242
3.92645	622		3.9271	499		3.92707	619									3.9264	1069		3.92702	1067		3.92705	1087		3.92702	1252
3.94158	623		3.94223	492		3.9422	595									3.94153	1071		3.94215	1075		3.94218	1094		3.94215	1256
3.95672	633		3.95737	488		3.95733	577									3.95667	1070		3.95728	1072		3.95732	1098		3.95728	1255
3.97187	648		3.9725	492		3.97248	565									3.97182	1073		3.97242	1064		3.97247	1101		3.97243	1257
3.987	662		3.98763	500		3.98762	557									3.98695	1079		3.98755	1063		3.9876	1107		3.98757	1259
4.00213	668		4.00277	513		4.00275	554									4.00208	1087		4.00268	1067		4.00273	1106		4.0027	1259
4.01727	667		4.01792	526		4.01788	554									4.01722	1094		4.01783	1065		4.01787	1102		4.01783	1255
4.0324	663		4.03305	536		4.03302	558									4.03235	1099		4.03297	1054		4.033	1094		4.03297	1253
4.04753	662		4.04818	545		4.04815	562									4.04748	1101		4.0481	1044		4.04813	1091		4.0481	1258
4.06267	662		4.06332	555		4.06328	567									4.06262	1097		4.06323	1038		4.06327	1089		4.06323	1259
4.07782	666		4.07845	565		4.07843	575									4.07777	1093		4.07837	1038		4.07842	1080		4.07838	1257
4.09295	673		4.09358	577		4.09357	586									4.0929	1087		4.0935	1040		4.09355	1068		4.09352	1248
4.10808	684		4.10872	591		4.1087	599									4.10803	1084		4.10863	1038		4.10868	1060		4.10865	1237
4.12322	701		4.12387	607		4.12383	614									4.12317	1084		4.12378	1032		4.12382	1062		4.12378	1224
4.13835	717		4.139	621		4.13897	632									4.1383	1083		4.13892	1024		4.13895	1070		4.13892	1214
4.15348	728		4.15413	629		4.1541	650									4.15343	1082		4.15405	1015		4.15408	1073		4.15405	1211
4.16863	731		4.16927	633		4.16925	663									4.16858	1083		4.16918	1010		4.16923	1074		4.1692	1220
4.18377	731		4.1844	636		4.18438	676									4.18372	1083		4.18432	1014		4.18437	1075		4.18433	1230
4.1989	732		4.19953	640		4.19952	691									4.19885	1087		4.19945	1028		4.1995	1079		4.19947	1238
4.21403	737		4.21467	644		4.21465	705									4.21398	1094		4.21458	1045		4.21463	1089		4.2146	1244
4.22917	737		4.22982	645		4.22978	713									4.22912	1108		4.22973	1058		4.22977	1110		4.22973	1257
4.2443	733		4.24495	648		4.24492	713									4.24425	1133		4.24487	1069		4.2449	1135		4.24487	1283
4.25943	729		4.26008	653		4.26005	708									4.25938	1166		4.26	1079		4.26003	1160		4.26	1314
4.27458	728		4.27522	659		4.2752	708									4.27453	1191		4.27513	1093		4.27518	1174		4.27515	1337
4.28972	731		4.29035	662		4.29033	711									4.28967	1205		4.29027	1103		4.29032	1177		4.29028	1347
4.30485	734		4.30548	663		4.30547	715									4.3048	1204		4.3054	1105		4.30545	1169		4.30542	1339
4.31998	733		4.32063	665		4.3206	716									4.31993	1193		4.32055	1100		4.32058	1154		4.32055	1320
4.33512	728		4.33577	673		4.33573	717									4.33507	1176		4.33568	1094		4.33572	1135		4.33568	1295
4.35025	723		4.3509	684		4.35087	713									4.3502	1158		4.35082	1087		4.35085	1121		4.35082	1269
4.36538	719		4.36603	689		4.366	710									4.36533	1140		4.36595	1078		4.36598	1110		4.36595	1245
4.38053	721		4.38117	691		4.38115	707									4.38048	1129		4.38108	1068		4.38113	1098		4.3811	1232
4.39567	725		4.3963	693		4.39628	707									4.39562	1122		4.39622	1056		4.39627	1088		4.39623	1230
4.4108	729		4.41143	697		4.41142	711									4.41075	1113		4.41135	1051		4.4114	1087		4.41137	1236
4.42593	731		4.42658	699		4.42655	713									4.42588	1104		4.4265	1046		4.42653	1095		4.4265	1242
4.44107	733		4.44172	694		4.44168	714									4.44102	1093		4.44163	1037		4.44167	1107		4.44163	1253
4.4562	731		4.45685	685		4.45682	711									4.45615	1084		4.45677	1025		4.4568	1115		4.45677	1266
4.47135	727		4.47198	679		4.47197	710									4.4713	1077		4.4719	1015		4.47195	1117		4.47192	1283
4.48648	722		4.48712	677		4.4871	712									4.48643	1070		4.48703	1011		4.48708	1117		4.48705	1295
4.50162	720		4.50225	681		4.50223	722									4.50157	1060		4.50217	1006		4.50222	1115		4.50218	1299
4.51675	722		4.51738	684		4.51737	733									4.5167	1054		4.5173	1000		4.51735	1111		4.51732	1296
4.53188	727		4.53253	686		4.5325	744									4.53183	1058		4.53245	995		4.53248	1106		4.53245	1285
4.54702	733		4.54767	688		4.54763	748									4.54697	1069		4.54758	999		4.54762	1100		4.54758	1268
4.56215	738		4.5628	690		4.56277	748									4.5621	1081		4.56272	1005		4.56275	1096		4.56272	1253
4.5773	745		4.57793	692		4.57792	747									4.57725	1081		4.57785	1006		4.5779	1091		4.57787	1237
4.59243	754		4.59307	695		4.59305	747									4.59238	1072		4.59298	1002		4.59303	1086		4.593	1223
4.60757	761		4.6082	698		4.60818	749									4.60752	1055		4.60812	1000		4.60817	1083		4.60813	1210
4.6227	763		4.62335	700		4.62332	754									4.62265	1046		4.62327	1003		4.6233	1081		4.62327	1199
4.63783	759		4.63848	703		4.63845	762									4.63778	1041		4.6384	1008		4.63843	1076		4.6384	1190
4.65297	755		4.65362	703		4.65358	771									4.65292	1041		4.65353	1002		4.65357	1069		4.65353	1184
4.6681	753		4.66875	703		4.66872	779									4.66805	1038		4.66867	987		4.6687	1059		4.66867	1176
4.68325	750		4.68388	703		4.68387	785									4.6832	1033		4.6838	970		4.68385	1051		4.68382	1169
4.69838	742		4.69902	699		4.699	793									4.69833	1017		4.69893	952		4.69898	1040		4.69895	1161
4.71352	734		4.71415	694		4.71413	802									4.71347	992		4.71407	928		4.71412	1026		4.71408	1152
4.72865	731		4.7293	692		4.72927	808									4.7286	958		4.72922	896		4.72925	1006		4.72922	1142
4.74378	732		4.74443	691		4.7444	808									4.74373	928		4.74435	864		4.74438	987		4.74435	1141
4.75892	738		4.75957	696		4.75953	806									4.75887	913		4.75948	845		4.75952	971		4.75948	1140
4.77407	747		4.7747	700		4.77468	805									4.77402	912		4.77462	839		4.77467	964		4.77463	1138
4.7892	756		4.78983	703		4.78982	809									4.78915	918		4.78975	839		4.7898	965		4.78977	1128
4.80433	759		4.80497	705		4.80495	813									4.80428	927		4.80488	845		4.80493	970		4.8049	1115
4.81947	759		4.8201	708		4.82008	812									4.81942	940		4.82002	849		4.82007	973		4.82003	1100
4.8346	761		4.83525	713		4.83522	809									4.83455	951		4.83517	859		4.8352	972		4.83517	1092
4.84973	768		4.85038	722		4.85035	807									4.84968	958		4.8503	873		4.85033	972		4.8503	1083
4.86487	779		4.86552	731		4.86548	811									4.86482	958		4.86543	889		4.86547	973		4.86543	1075
4.88002	787		4.88065	735		4.88063	821									4.87997	953		4.88057	903		4.88062	974		4.88058	1069
4.89515	785		4.89578	731		4.89577	828									4.8951	950		4.8957	906		4.89575	970		4.89572	1063
4.91028	772		4.91092	717		4.9109	825									4.91023	947		4.91083	902		4.91088	961		4.91085	1057
4.92542	748		4.92607	698		4.92603	810									4.92537	944		4.92598	899		4.92602	947		4.92598	1055
4.94055	714		4.9412	676		4.94117	795									4.9405	938		4.94112	900		4.94115	936		4.94112	1054
4.95568	682		4.95633	654		4.9563	786									4.95563	930		4.95625	896		4.95628	928		4.95625	1051
4.97082	660		4.97147	631		4.97143	779									4.97077	919		4.97138	888		4.97142	927		4.97138	1043
4.98597	655		4.9866	612		4.98658	765									4.98592	911		4.98652	871		4.98657	924		4.98653	1027
5.0011	658		5.00173	601		5.00172	744									5.00105	897		5.00165	853		5.0017	916		5.00167	1011

## Sheet: Fig. 2a
	E. coli K12						𝞓oppA						𝞓oppB								𝞓oppD
time (h)	no ncAA	BocK	AisoK	G-AisoK		time (h)	no ncAA	BocK	AisoK	G-AisoK		time (h)	no ncAA	BocK	AisoK	G-AisoK				time (h)	no ncAA	BocK	AisoK	G-AisoK
0	1.195	1.281	1.358	1.297		0	0.6892	0.6681	0.787	0.7062		0	0.7239	0.792	0.8219	0.8016				0	0.616	0.6282	0.6405	0.7079
0.0832	1.24	1.406	1.263	1.35		0.0832	0.7605	0.706	0.722	0.7205		0.0832	0.9396	0.787	0.8207	0.9082				0.0832	0.5395	0.5343	0.599	0.5808
0.166533	1.385	1.326	1.291	1.441		0.166533	0.6966	0.611	0.6999	0.738		0.166533	0.8158	0.9069	0.9024	0.9593				0.166533	0.6886	0.5978	0.7131	0.6975
0.249867	1.368	1.465	1.558	1.714		0.249867	0.7989	0.7318	0.9584	0.7176		0.249867	0.8764	0.7432	0.9282	0.818				0.249867	0.6618	0.5904	0.5837	0.6824
0.3332	1.309	1.464	1.345	1.678		0.3332	0.8006	0.8189	0.9131	0.8186		0.3332	0.8211	0.9391	0.9148	0.8991				0.3332	0.67	0.6952	0.6959	0.8029
0.416533	1.439	1.458	1.715	1.883		0.416533	0.7786	0.7946	0.902	0.8718		0.416533	0.9117	0.9926	0.9085	0.9741				0.416533	0.7373	0.7207	0.7706	0.6462
0.499867	1.492	1.668	1.64	2.213		0.499867	0.901	0.8659	0.974	0.8462		0.499867	0.9319	0.9996	1.065	1.1				0.499867	0.7026	0.8397	0.7046	0.7906
0.5832	1.573	1.801	1.861	2.504		0.5832	0.7819	0.8179	0.9769	0.8667		0.5832	0.8756	1.052	1.077	1.096				0.5832	0.8227	0.8565	0.789	0.7411
0.666533	1.665	2.09	1.948	3.715		0.666533	0.8819	1.034	1.009	0.935		0.666533	1.087	1.173	1.063	1.013				0.666533	0.7154	0.8126	0.8429	0.8154
0.749867	1.562	2.848	2.252	6.365		0.749867	0.9944	1.087	1.167	1.055		0.749867	1.151	1.292	1.079	1.054				0.749867	0.7805	0.8672	0.8314	0.8773
0.833242	1.91	4.635	2.439	10.31		0.833242	1.014	1.149	1.126	0.9291		0.833242	1	1.431	1.246	1.191				0.833242	0.7899	1	0.8405	1.035
0.916578	2.118	7.303	2.644	15.49		0.916578	0.982	1.212	1.226	1.096		0.916578	1.092	1.73	1.32	1.222				0.916578	0.8267	1.201	0.9394	0.9131
0.999908	2.474	11.2	3.003	22.39		0.999908	1.038	1.566	1.287	1.201		0.999908	1.205	2.376	1.509	1.445				0.999908	0.9267	1.478	1.061	1.098
1.08324	3.322	15.17	3.704	31.12		1.08324	1.125	1.586	1.278	1.195		1.08324	1.214	3.471	1.451	1.419				1.08324	1.079	2.447	1.209	1.285
1.16657	4.097	19.59	4.755	42.51		1.16657	1.076	2.071	19.39	1.34		1.16657	1.486	5.988	1.901	1.761				1.16657	1.316	3.878	1.432	1.521
1.24991	5.188	25.05	5.926	54.92		1.24991	1.198	2.641	1.477	1.479		1.24991	1.786	9.062	2.171	2.249				1.24991	1.369	6.278	1.547	1.583
1.33324	6.675	31.3	7.059	67.81		1.33324	1.185	3.478	1.494	1.594		1.33324	2.583	12.64	2.839	3.26				1.33324	1.782	9.516	2.037	2.279
1.41665	8.278	38.27	8.556	83.34		1.41665	1.379	5.46	1.92	1.695		1.41665	3.353	15.99	3.732	3.703				1.41665	2.247	13.13	2.575	2.825
1.5	9.605	46.7	10.58	100.4		1.5	1.633	9.059	2.225	2.071		1.5	4.402	20.7	5.073	5.271				1.5	3.049	17.46	3.538	3.509
1.58345	11.76	55.44	12.35	118.2		1.58345	1.805	12.71	3.036	2.658		1.58345	5.946	26.6	6.545	6.588				1.58345	4.047	21.66	4.575	4.939
1.66685	13.56	65.01	13.96	138.2		1.66685	2.614	17.01	3.968	3.12		1.66685	7.235	31.75	7.585	8.438				1.66685	5.049	26.94	5.857	6.56
1.75018	15.04	75.52	15.72	161		1.75018	3.552	22.21	6.337	4.34		1.75018	9.477	39.04	9.765	9.816				1.75018	6.584	33.77	7.94	7.802
1.83352	17.1	86.67	17.61	184.7		1.83352	4.785	27.34	7.464	5.726		1.83352	10.74	45.85	11.08	12.01				1.83352	8.125	40.07	9.567	9.21
1.91684	18.23	98.54	19.42	207.4		1.91684	6.456	33.67	9.526	7.047		1.91684	12.65	54.25	13.39	13.94				1.91684	9.843	48.48	11.15	11.35
2.00019	20.41	113.1	21.73	236		2.00019	8.383	41.13	12.13	9.09		2.00019	14.2	64.32	15.09	15.43				2.00019	11.77	55.94	13.31	12.82
2.0836	22	127.2	23.42	261.6		2.0836	10.44	47.8	15.24	11.37		2.0836	16.53	73.89	17.02	17.81				2.0836	13.76	65.38	15.22	14.36
2.16676	23.6	144.1	25.49	293.2		2.16676	12.42	56.76	17.89	13.07		2.16676	17.9	86.46	19.4	19.8				2.16676	15.73	73.72	16.86	15.99
2.2501	24.44	161.2	27.39	326.2		2.2501	14.39	65.73	20.35	14.84		2.2501	19.63	97.79	21.55	21.39				2.2501	16.69	85.06	18.56	17.87
2.33345	26.07	179.2	29.13	360.7		2.33345	16.72	74.96	23.51	17.61		2.33345	21.27	111.4	22.75	23.33				2.33345	18.76	97.63	20.77	19.4
2.41689	27.84	198.9	30.75	393.6		2.41689	18.52	87.68	26.14	19.4		2.41689	23.14	124.6	25.15	25.28				2.41689	20.2	110.5	22.29	20.94
2.50022	29.29	218	32.66	428.7		2.50022	20.71	98.83	38.32	20.89		2.50022	24.63	141.5	26.74	26.48				2.50022	21.63	123.8	23.68	21.51
2.58356	30.53	239.7	34.74	466.3		2.58356	22.45	114.2	30.44	23.12		2.58356	25.98	158.1	28.93	28.42				2.58356	23.01	138.2	24.93	23.53
2.66689	32.3	263.9	36.71	501.3		2.66689	24.16	128.6	43.26	25.73		2.66689	27.64	173	29.25	29.03				2.66689	24.31	155.2	26.76	24.72
2.75023	33.54	288.6	37.83	541.1		2.75023	26.51	145.5	36.73	27.94		2.75023	28.95	194.1	32.33	30.14				2.75023	25.78	172	28.09	27.05
2.83356	34.34	312.6	40.12	582.4		2.83356	28.09	162.3	39.73	29.74		2.83356	30.09	212.9	32.74	32.05				2.83356	27.23	188.4	29.59	27.4
2.9169	36.51	337.3	41.52	623.4		2.9169	29.41	180.1	41.68	30.55		2.9169	31.74	230	34.39	33.5				2.9169	28.53	210.9	31.03	29.39
3.00026	37.71	364.6	42.87	663.3		3.00026	31.97	203.1	47.47	32.17		3.00026	32.17	251.9	35.63	34.44				3.00026	29.81	229.3	32.77	29.56
3.0836	38.82	395.5	45.11	701.4		3.0836	33.26	223	47.78	33.88		3.0836	34.07	276.8	37.14	35.2				3.0836	30.62	249.6	34.39	30.43
3.16693	39.69	423	47.38	743.1		3.16693	34.36	244.5	50.12	35.91		3.16693	35.29	298.4	38.49	36.69				3.16693	31.86	271.5	35.2	31.4
3.25026	41.48	449.2	48.24	784.8		3.25026	35.76	270.8	50.94	37.78		3.25026	37.19	322.9	39.26	38.52				3.25026	33.01	293.1	36.77	32.39
3.3336	41.39	479.3	51.12	829.6		3.3336	37.06	293.6	50.86	39.47		3.3336	37.88	346.6	41.47	39.81				3.3336	34.88	319.5	37.73	33.68
3.41692	42.35	508.9	52.69	871.1		3.41692	38.39	324.1	53.67	40.18		3.41692	38.78	368.7	41.7	39.89				3.41692	35.4	344.8	39.47	33.85
3.50026	43.28	541.7	54.29	908.8		3.50026	39.81	349.6	54.89	41.23		3.50026	40.47	395	43.41	41.48				3.50026	36.35	366.6	39.43	35.82
3.58359	45.73	570.9	56.51	948.8		3.58359	40.39	379.8	56.17	42.58		3.58359	41.24	420.4	43.78	42.56				3.58359	37.8	393.2	40.99	35.59
3.66693	45.85	607.7	59.29	995		3.66693	41.88	407.5	58.23	42.83		3.66693	43.32	450.7	44.56	43.24				3.66693	38.46	418.1	41.9	36.64
3.75026	44.6	636	61.43	1040		3.75026	43.13	436.9	60.21	44.59		3.75026	42.93	476.6	45.65	43.9				3.75026	39.86	446.8	42.14	36.87
3.8336	45.08	674.5	63.48	1084		3.8336	44.09	469.3	61.12	45.21		3.8336	44.57	507.1	46.86	45.38				3.8336	40.95	471	42.75	37.14
3.91693	45.71	702.2	64.73	1114		3.91693	44.62	500.8	62.99	46.35		3.91693	44.88	533.8	48.8	46.22				3.91693	41.83	498.3	45.36	38.72
4.00033	46.97	737.3	67.04	1144		4.00033	46.01	533.2	61.72	47.51		4.00033	46.27	561	49.69	46.86				4.00033	43.36	524.4	46.31	39.73
4.08367	46.62	771	68.35	1185		4.08367	48	563.5	65.99	47.75		4.08367	46.86	589.1	49.78	47.71				4.08367	44.18	551.6	46.82	39.87
4.16699	47.85	813.5	70.24	1217		4.16699	49	601.7	66.56	49.79		4.16699	49.12	620.4	51.28	48.79				4.16699	43.58	578.9	47.48	40.74
4.25032	48.75	832.5	72.64	1257		4.25032	49.74	639.5	68.37	49.6		4.25032	48.2	650.4	51.57	49.1				4.25032	45.42	608.4	48.24	41.65
4.33366	48.91	872.5	74.47	1292		4.33366	50.12	673.5	66.84	51.26		4.33366	50.16	678.1	53.29	50.26				4.33366	46.17	637.2	50.29	41
4.41699	49.59	913.2	76.17	1325		4.41699	50.9	705.3	71.25	51.7		4.41699	51.1	712	54.17	51				4.41699	46.95	662.4	50.72	42.9
4.50033	50.39	951.4	78.63	1355		4.50033	52.36	743.4	74.31	53.08		4.50033	52.05	742.8	53.81	51.5				4.50033	47.63	693.3	51.82	43.01
4.58367	51.6	980.6	80.48	1398		4.58367	53.14	778	72.91	53.29		4.58367	53.01	774.9	55.94	52.07				4.58367	48.28	725.2	52.59	43.34
4.667	52.46	1025	82.38	1425		4.667	54.52	809	73.87	54.14		4.667	52.08	802.1	55.25	52.49				4.667	49.67	750.3	53.86	43.5
4.75033	52.08	1075	84.36	1466		4.75033	55.25	842.2	75.57	54.68		4.75033	54.26	835	57.85	54.01				4.75033	50.04	785.3	53.63	43.74
4.8337	52.79	1100	84.53	1501		4.8337	55.34	880.7	75.45	56.15		4.8337	54.81	863.1	56.46	53.71				4.8337	51.03	813.4	55.59	44.52
4.91703	53.63	1131	87.46	1525		4.91703	57.35	913.6	74.2	56.28		4.91703	55.99	897.4	59.25	53.83				4.91703	52.38	844.8	55.58	44.76
5.00024	54.54	1180	89.56	1549		5.00024	56.59	953.8	76.75	57.43		5.00024	56.56	925.8	59.5	55.16				5.00024	52.68	880.8	56.31	45.7

## Sheet: Fig. 2c
time (min)	AisoK standard (5 µM)		time (min)	no ncAA (AisoK)		time (min)	AisoK (2 mM) K12		time (min)	AisoK (2 mM) 𝞓oppA		time (min)	G-AisoK (2 mM) K12		time (min)	G-AisoK (2 mM) 𝞓oppA
0.0365	632		0.0371	613		0.03715	602		0.0367833	632		0.0371167	620		0.0371167	591
0.0516333	776		0.0522333	732		0.0522833	739		0.0519167	727		0.05225	773		0.05225	711
0.0667667	768		0.0673667	726		0.0674167	737		0.06705	740		0.0673833	757		0.0673833	728
0.0819	791		0.0825167	753		0.08255	757		0.0822	768		0.0825167	781		0.0825333	750
0.0970333	801		0.09765	768		0.0976833	762		0.0973333	783		0.09765	792		0.0976667	753
0.112167	812		0.112783	779		0.112817	765		0.112467	791		0.112783	800		0.1128	756
0.1273	816		0.127917	781		0.12795	768		0.1276	793		0.127917	802		0.127933	762
0.14245	817		0.14305	781		0.1431	769		0.142733	792		0.143067	798		0.143067	770
0.157583	815		0.158183	778		0.158233	771		0.157867	790		0.1582	795		0.1582	777
0.172717	819		0.173317	777		0.173367	774		0.173	787		0.173333	793		0.173333	782
0.18785	825		0.188467	777		0.1885	777		0.18815	782		0.188467	794		0.188483	778
0.202983	833		0.2036	778		0.203633	775		0.203283	780		0.2036	797		0.203617	769
0.218117	834		0.218733	778		0.218767	773		0.218417	781		0.218733	800		0.21875	762
0.233267	834		0.233867	777		0.233917	770		0.23355	785		0.233883	799		0.233883	761
0.2484	829		0.249	779		0.24905	771		0.248683	788		0.249017	794		0.249017	765
0.263533	824		0.264133	783		0.264183	772		0.263817	788		0.26415	789		0.26415	769
0.278667	817		0.279267	786		0.279317	774		0.27895	782		0.279283	787		0.279283	768
0.2938	813		0.294417	785		0.29445	774		0.2941	777		0.294417	792		0.294433	768
0.308933	813		0.30955	785		0.309583	776		0.309233	775		0.30955	801		0.309567	778
0.324067	837		0.324683	793		0.324717	795		0.324367	794		0.324683	828		0.3247	814
0.339217	899		0.339817	821		0.339867	848		0.3395	845		0.339833	883		0.339833	888
0.35435	1005		0.35495	873		0.355	940		0.354633	935		0.354967	977		0.354967	1009
0.369483	1132		0.370083	946		0.370133	1051		0.369767	1042		0.3701	1096		0.3701	1167
0.384617	1244		0.385233	1024		0.385267	1154		0.384917	1137		0.385233	1209		0.38525	1330
0.39975	1303		0.400367	1091		0.4004	1219		0.40005	1190		0.400367	1287		0.400383	1442
0.414883	1290		0.4155	1140		0.415533	1207		0.415183	1163		0.4155	1280		0.415517	1429
0.430017	1381		0.430633	1287		0.430667	1276		0.430317	1140		0.430633	1292		0.43065	1457
0.445167	2320		0.445767	1971		0.445817	2173		0.44545	1799		0.445783	2032		0.445783	2338
0.4603	4683		0.4609	3421		0.46095	4319		0.460583	3650		0.460917	3940		0.460917	4511
0.475433	8149		0.476033	5293		0.476083	7392		0.475717	6519		0.47605	6756		0.47605	7622
0.490567	11494		0.491183	6864		0.491217	10346		0.490867	9449		0.491183	9492		0.4912	10573
0.5057	13596		0.506317	7629		0.50635	12317		0.506	11536		0.506317	11326		0.506333	12507
0.520833	14209		0.52145	7625		0.521483	13175		0.521133	12516		0.52145	12101		0.521467	13305
0.535983	14070		0.536583	7328		0.536633	13500		0.536267	12876		0.5366	12373		0.5366	13574
0.551117	13840		0.551717	7052		0.551767	13603		0.5514	12958		0.551733	12429		0.551733	13595
0.56625	13703		0.56685	6822		0.5669	13554		0.566533	12838		0.566867	12369		0.566867	13430
0.581383	13437		0.581983	6553		0.582033	13225		0.581667	12437		0.582	12167		0.582	12956
0.596517	12711		0.597133	6114		0.597167	12453		0.596817	11653		0.597133	11717		0.59715	12059
0.61165	11378		0.612267	5465		0.6123	11271		0.61195	10529		0.612267	10964		0.612283	10782
0.626783	9670		0.6274	4719		0.627433	9900		0.627083	9256		0.6274	9967		0.627417	9346
0.641933	7933		0.642533	4025		0.642583	8565		0.642217	8042		0.64255	8862		0.64255	7979
0.657067	6418		0.657667	3439		0.657717	7383		0.65735	6957		0.657683	7774		0.657683	6807
0.6722	5202		0.6728	2959		0.67285	6370		0.672483	6015		0.672817	6784		0.672817	5837
0.687333	4267		0.68795	2569		0.687983	5478		0.687633	5184		0.68795	5904		0.687967	4995
0.702467	3520		0.703083	2237		0.703117	4627		0.702767	4393		0.703083	5081		0.7031	4179
0.7176	2892		0.718217	1941		0.71825	3758		0.7179	3585		0.718217	4240		0.718233	3350
0.732733	2311		0.73335	1666		0.733383	2899		0.733033	2776		0.73335	3365		0.733367	2563
0.747883	1802		0.748483	1421		0.748533	2164		0.748167	2066		0.7485	2546		0.7485	1911
0.763017	1404		0.763617	1230		0.763667	1646		0.7633	1557		0.763633	1902		0.763633	1451
0.77815	1149		0.77875	1109		0.7788	1334		0.778433	1251		0.778767	1486		0.778767	1165
0.793283	1005		0.7939	1043		0.793933	1160		0.793583	1084		0.7939	1252		0.793917	1004
0.808417	937		0.809033	997		0.809067	1054		0.808717	996		0.809033	1116		0.80905	910
0.82355	890		0.824167	953		0.8242	975		0.82385	940		0.824167	1024		0.824183	847
0.8387	842		0.8393	914		0.83935	902		0.838983	893		0.839317	942		0.839317	797
0.853833	792		0.854433	873		0.854483	834		0.854117	846		0.85445	868		0.85445	754
0.868967	747		0.869567	833		0.869617	770		0.86925	801		0.869583	803		0.869583	717
0.8841	711		0.8847	794		0.88475	715		0.884383	757		0.884717	747		0.884717	683
0.899233	684		0.89985	765		0.899883	674		0.899533	716		0.89985	701		0.899867	658
0.914367	662		0.914983	748		0.915017	649		0.914667	681		0.914983	663		0.915	644
0.9295	646		0.930117	740		0.93015	636		0.9298	656		0.930117	639		0.930133	640
0.94465	631		0.94525	735		0.9453	626		0.944933	642		0.945267	627		0.945267	639
0.959783	619		0.960383	729		0.960433	613		0.960067	631		0.9604	623		0.9604	636
0.974917	610		0.975517	726		0.975567	605		0.9752	618		0.975533	623		0.975533	631
0.99005	601		0.990667	729		0.9907	601		0.99035	601		0.990667	625		0.990683	628
1.00518	589		1.0058	737		1.00583	600		1.00548	583		1.0058	627		1.00582	627
1.02032	572		1.02093	741		1.02097	594		1.02062	567		1.02093	630		1.02095	629
1.03545	552		1.03607	730		1.0361	582		1.03575	552		1.03607	630		1.03608	632
1.0506	537		1.0512	702		1.05125	567		1.05088	538		1.05122	628		1.05122	630
1.06573	526		1.06633	667		1.06638	553		1.06602	525		1.06635	621		1.06635	623
1.08087	518		1.08147	632		1.08152	541		1.08115	512		1.08148	606		1.08148	610
1.096	507		1.09662	599		1.09665	530		1.0963	498		1.09662	586		1.09663	593
1.11113	492		1.11175	567		1.11178	518		1.11143	482		1.11175	565		1.11177	571
1.12627	474		1.12688	536		1.12692	509		1.12657	466		1.12688	550		1.1269	546
1.14142	457		1.14202	510		1.14207	503		1.1417	449		1.14203	543		1.14203	521
1.15655	443		1.15715	489		1.1572	495		1.15683	434		1.15717	538		1.15717	504
1.17168	434		1.17228	473		1.17233	485		1.17197	420		1.1723	530		1.1723	492
1.18682	426		1.18742	457		1.18747	475		1.1871	408		1.18743	519		1.18743	484
1.20195	413		1.20257	441		1.2026	467		1.20225	398		1.20257	508		1.20258	476
1.21708	394		1.2177	425		1.21773	462		1.21738	386		1.2177	499		1.21772	467
1.23222	375		1.23283	411		1.23287	455		1.23252	374		1.23283	492		1.23285	458
1.24737	362		1.24797	400		1.24802	446		1.24765	361		1.24798	485		1.24798	448
1.2625	351		1.2631	389		1.26315	436		1.26278	352		1.26312	480		1.26312	439
1.27763	341		1.27823	378		1.27828	426		1.27792	347		1.27825	477		1.27825	429
1.29277	330		1.29338	367		1.29342	417		1.29307	344		1.29338	471		1.2934	420
1.3079	320		1.30852	356		1.30855	407		1.3082	338		1.30852	458		1.30853	408
1.32303	314		1.32365	347		1.32368	397		1.32333	331		1.32365	443		1.32367	396
1.33817	312		1.33878	338		1.33882	385		1.33847	324		1.33878	427		1.3388	385
1.35332	308		1.35392	327		1.35397	374		1.3536	318		1.35393	412		1.35393	381
1.36845	302		1.36905	318		1.3691	367		1.36873	312		1.36907	399		1.36907	379
1.38358	294		1.38418	310		1.38423	364		1.38387	306		1.3842	386		1.3842	376
1.39872	287		1.39933	301		1.39937	362		1.39902	303		1.39933	373		1.39935	368
1.41385	283		1.41447	293		1.4145	359		1.41415	303		1.41447	362		1.41448	360
1.42898	282		1.4296	287		1.42963	354		1.42928	302		1.4296	355		1.42962	354
1.44413	281		1.44473	283		1.44478	346		1.44442	300		1.44475	351		1.44475	347
1.45927	279		1.45987	281		1.45992	336		1.45955	297		1.45988	345		1.45988	339
1.4744	277		1.475	278		1.47505	326		1.47468	295		1.47502	337		1.47502	332
1.48953	274		1.49013	274		1.49018	318		1.48982	293		1.49015	327		1.49015	326
1.50467	270		1.50528	273		1.50532	311		1.50497	289		1.50528	319		1.5053	324
1.5198	268		1.52042	275		1.52045	305		1.5201	284		1.52042	312		1.52043	322
1.53493	266		1.53555	278		1.53558	298		1.53523	279		1.53555	305		1.53557	319
1.55008	263		1.55068	278		1.55073	293		1.55037	274		1.5507	298		1.5507	314
1.56522	261		1.56582	275		1.56587	290		1.5655	271		1.56583	291		1.56583	309
1.58035	259		1.58095	271		1.581	288		1.58063	271		1.58097	285		1.58097	303
1.59548	259		1.5961	270		1.59613	286		1.59578	272		1.5961	281		1.59612	297
1.61062	259		1.61123	271		1.61127	285		1.61092	273		1.61123	277		1.61125	291
1.62575	259		1.62637	273		1.6264	283		1.62605	272		1.62637	275		1.62638	286
1.64088	260		1.6415	274		1.64153	279		1.64118	271		1.6415	274		1.64152	282
1.65603	260		1.65663	276		1.65668	277		1.65632	268		1.65665	274		1.65665	281
1.67117	260		1.67177	279		1.67182	277		1.67145	266		1.67178	273		1.67178	282
1.6863	262		1.6869	285		1.68695	281		1.68658	267		1.68692	275		1.68692	284
1.70143	268		1.70205	293		1.70208	287		1.70173	270		1.70205	280		1.70207	287
1.71657	278		1.71718	301		1.71722	295		1.71687	278		1.71718	289		1.7172	294
1.7317	292		1.73232	313		1.73235	306		1.732	288		1.73232	301		1.73233	306
1.74685	306		1.74745	330		1.7475	320		1.74713	301		1.74747	314		1.74747	321
1.76198	327		1.76258	353		1.76263	337		1.76227	319		1.7626	329		1.7626	339
1.77712	356		1.77772	382		1.77777	360		1.7774	344		1.77773	350		1.77773	362
1.79225	391		1.79285	412		1.7929	387		1.79253	373		1.79287	376		1.79287	387
1.80738	422		1.808	436		1.80803	412		1.80768	400		1.808	401		1.80802	408
1.82252	437		1.82313	443		1.82317	425		1.82282	416		1.82313	415		1.82315	415
1.83765	434		1.83827	430		1.8383	422		1.83795	414		1.83827	412		1.83828	406
1.8528	417		1.8534	402		1.85345	408		1.85308	399		1.85342	397		1.85342	387
1.86793	396		1.86853	373		1.86858	395		1.86822	379		1.86855	379		1.86855	369
1.88307	375		1.88367	346		1.88372	383		1.88335	362		1.88368	363		1.88368	356
1.8982	361		1.89882	324		1.89885	375		1.8985	351		1.89882	350		1.89883	349
1.91333	350		1.91395	306		1.91398	369		1.91363	342		1.91395	340		1.91397	343
1.92847	340		1.92908	292		1.92912	365		1.92877	334		1.92908	332		1.9291	337
1.9436	328		1.94422	283		1.94425	357		1.9439	324		1.94422	325		1.94423	328
1.95875	312		1.95935	278		1.9594	343		1.95903	311		1.95937	315		1.95937	317
1.97388	294		1.97448	275		1.97453	323		1.97417	296		1.9745	302		1.9745	304
1.98902	279		1.98962	272		1.98967	306		1.9893	283		1.98963	291		1.98963	290
2.00415	268		2.00477	268		2.0048	307		2.00445	272		2.00477	298		2.00478	276
2.01928	262		2.0199	266		2.01993	345		2.01958	266		2.0199	340		2.01992	265
2.03442	266		2.03503	269		2.03507	425		2.03472	267		2.03503	421		2.03505	256
2.04957	292		2.05017	284		2.05022	532		2.04985	291		2.05018	525		2.05018	256
2.0647	352		2.0653	326		2.06535	635		2.06498	356		2.06532	625		2.06532	278
2.07983	441		2.08043	398		2.08048	708		2.08012	454		2.08045	699		2.08045	333
2.09497	533		2.09557	490		2.09562	740		2.09525	555		2.09558	737		2.09558	412
2.1101	603		2.11072	583		2.11075	736		2.1104	625		2.11072	738		2.11073	489
2.12523	643		2.12585	669		2.12588	710		2.12553	650		2.12585	719		2.12587	541
2.14037	664		2.14098	743		2.14102	677		2.14067	643		2.14098	702		2.141	563
2.15552	669		2.15612	795		2.15617	657		2.1558	629		2.15613	701		2.15613	564
2.17065	666		2.17125	831		2.1713	653		2.17093	618		2.17127	720		2.17127	563
2.18578	696		2.18638	951		2.18643	679		2.18607	619		2.1864	760		2.1864	562
2.20092	794		2.20153	1183		2.20157	734		2.20122	667		2.20153	806		2.20155	575
2.21605	956		2.21667	1452		2.2167	801		2.21635	771		2.21667	843		2.21668	644
2.23118	1139		2.2318	1624		2.23183	856		2.23148	909		2.2318	864		2.23182	779
2.24632	1277		2.24693	1646		2.24697	891		2.24662	1038		2.24693	879		2.24695	956
2.26147	1322		2.26207	1555		2.26212	903		2.26175	1115		2.26208	900		2.26208	1111
2.2766	1298		2.2772	1463		2.27725	938		2.27688	1134		2.27722	978		2.27722	1187
2.29173	1447		2.29233	1609		2.29238	1179		2.29202	1432		2.29235	1307		2.29235	1325
2.30687	2006		2.30748	2175		2.30752	1797		2.30717	2599		2.30748	2174		2.3075	1952
2.322	2808		2.32262	2938		2.32265	2707		2.3223	4549		2.32262	3406		2.32263	3077
2.33713	3778		2.33775	3422		2.33778	4198		2.33743	6216		2.33775	4425		2.33777	4088
2.35228	7544		2.35288	3318		2.35293	9566		2.35257	6528		2.3529	6013		2.3529	4308
2.36742	17962		2.36802	2768		2.36807	23247		2.3677	5523		2.36803	28811		2.36803	3662
2.38255	34680		2.38315	2224		2.3832	44741		2.38283	4280		2.38317	103541		2.38317	2769
2.39768	50313		2.39828	1992		2.39833	66587		2.39797	3770		2.3983	224195		2.3983	2328
2.41282	55992		2.41343	2062		2.41347	79444		2.41312	3916		2.41343	342398		2.41345	2393
2.42795	49350		2.42857	2337		2.4286	78496		2.42825	4088		2.42857	398977		2.42858	2602
2.44308	36333		2.4437	2658		2.44373	67194		2.44338	3985		2.4437	374233		2.44372	2739
2.45823	24432		2.45883	2897		2.45888	52280		2.45852	3671		2.45885	299491		2.45885	2741
2.47337	16660		2.47397	3035		2.47402	38586		2.47365	3350		2.47398	220229		2.47398	2696
2.4885	12164		2.4891	3101		2.48915	28075		2.48878	3148		2.48912	154675		2.48912	2682
2.50363	9413		2.50425	3104		2.50428	20729		2.50393	3060		2.50425	106813		2.50427	2676
2.51877	7615		2.51938	3019		2.51942	15265		2.51907	2951		2.51938	72921		2.5194	2600
2.5339	6320		2.53452	2864		2.53455	11203		2.5342	2777		2.53452	49021		2.53453	2453
2.54903	5311		2.54965	2675		2.54968	8355		2.54933	2570		2.54965	33250		2.54967	2289
2.56418	4516		2.56478	2491		2.56483	6456		2.56447	2373		2.5648	23612		2.5648	2157
2.57932	3909		2.57992	2321		2.57997	5218		2.5796	2211		2.57993	17799		2.57993	2064
2.59445	3430		2.59505	2161		2.5951	4397		2.59473	2080		2.59507	13989		2.59507	1984
2.60958	3036		2.6102	2003		2.61023	3835		2.60988	1960		2.6102	11372		2.61022	1902
2.62472	2685		2.62533	1853		2.62537	3437		2.62502	1842		2.62533	9542		2.62535	1815
2.63985	2373		2.64047	1709		2.6405	3113		2.64015	1740		2.64047	8194		2.64048	1724
2.655	2108		2.6556	1569		2.65565	2816		2.65528	1649		2.65562	7082		2.65562	1629
2.67013	1902		2.67073	1437		2.67078	2537		2.67042	1568		2.67075	6131		2.67075	1531
2.68527	1751		2.68587	1332		2.68592	2303		2.68555	1485		2.68588	5359		2.68588	1444
2.7004	1649		2.701	1267		2.70105	2114		2.70068	1407		2.70102	4775		2.70102	1377
2.71553	1584		2.71615	1240		2.71618	1973		2.71583	1349		2.71615	4324		2.71617	1334
2.73067	1538		2.73128	1238		2.73132	1874		2.73097	1334		2.73128	3948		2.7313	1320
2.7458	1526		2.74642	1271		2.74645	1846		2.7461	1393		2.74642	3653		2.74643	1370
2.76095	1600		2.76155	1375		2.7616	1923		2.76123	1536		2.76157	3520		2.76157	1504
2.77608	1788		2.77668	1570		2.77673	2169		2.77637	1753		2.7767	3745		2.7767	1724
2.79122	2069		2.79182	1824		2.79187	2564		2.7915	1999		2.79183	4525		2.79183	1976
2.80635	2349		2.80697	2059		2.807	2992		2.80665	2210		2.80697	5731		2.80698	2182
2.82148	2522		2.8221	2195		2.82213	3285		2.82178	2320		2.8221	6915		2.82212	2267
2.83662	2545		2.83723	2205		2.83727	3355		2.83692	2316		2.83723	7594		2.83725	2227
2.85175	2453		2.85237	2125		2.8524	3222		2.85205	2210		2.85237	7588		2.85238	2099
2.8669	2299		2.8675	1999		2.86755	2990		2.86718	2060		2.86752	7056		2.86752	1952
2.88203	2139		2.88263	1868		2.88268	2720		2.88232	1904		2.88265	6279		2.88265	1816
2.89717	1985		2.89777	1748		2.89782	2450		2.89745	1761		2.89778	5417		2.89778	1687
2.9123	1837		2.91292	1643		2.91295	2204		2.9126	1630		2.91292	4607		2.91293	1560
2.92743	1700		2.92805	1550		2.92808	2006		2.92773	1524		2.92805	3938		2.92807	1443
2.94257	1580		2.94318	1467		2.94322	1854		2.94287	1442		2.94318	3433		2.9432	1352
2.95772	1486		2.95832	1393		2.95837	1748		2.958	1386		2.95833	3079		2.95833	1290
2.97285	1425		2.97345	1331		2.9735	1674		2.97313	1348		2.97347	2854		2.97347	1250
2.98798	1384		2.98858	1288		2.98863	1620		2.98827	1323		2.9886	2718		2.9886	1217
3.00312	1354		3.00372	1263		3.00377	1567		3.0034	1305		3.00373	2614		3.00373	1195
3.01825	1321		3.01887	1246		3.0189	1519		3.01855	1292		3.01887	2498		3.01888	1177
3.03338	1282		3.034	1229		3.03403	1476		3.03368	1280		3.034	2366		3.03402	1171
3.04852	1247		3.04913	1219		3.04917	1445		3.04882	1275		3.04913	2239		3.04915	1172
3.06367	1226		3.06427	1212		3.06432	1416		3.06395	1277		3.06428	2132		3.06428	1177
3.0788	1203		3.0794	1183		3.07945	1377		3.07908	1266		3.07942	2060		3.07942	1161
3.09393	1181		3.09453	1098		3.09458	1338		3.09422	1211		3.09455	2172		3.09455	1104
3.10907	1166		3.10968	951		3.10972	1317		3.10937	1111		3.10968	2568		3.1097	1000
3.1242	1160		3.12482	786		3.12485	1322		3.1245	1000		3.12482	3161		3.12483	883
3.13933	1160		3.13995	663		3.13998	1328		3.13963	901		3.13995	3693		3.13997	776
3.15447	1158		3.15508	610		3.15512	1265		3.15477	812		3.15508	3954		3.1551	688
3.16962	1128		3.17022	612		3.17027	1106		3.1699	713		3.17023	3740		3.17023	605
3.18475	1051		3.18535	625		3.1854	903		3.18503	614		3.18537	3159		3.18537	530
3.19988	922		3.20048	612		3.20053	734		3.20017	541		3.2005	2416		3.2005	477
3.21502	779		3.21563	563		3.21567	642		3.21532	508		3.21563	1793		3.21565	458
3.23015	672		3.23077	501		3.2308	616		3.23045	502		3.23077	1444		3.23078	456
3.24528	623		3.2459	452		3.24593	609		3.24558	505		3.2459	1349		3.24592	460
3.26043	612		3.26103	432		3.26108	612		3.26072	512		3.26105	1312		3.26105	466
3.27557	613		3.27617	434		3.27622	625		3.27585	527		3.27618	1292		3.27618	480
3.2907	620		3.2913	450		3.29135	643		3.29098	558		3.29132	1279		3.29132	506
3.30583	638		3.30643	475		3.30648	665		3.30612	605		3.30645	1276		3.30645	546
3.32097	667		3.32158	506		3.32162	686		3.32127	658		3.32158	1279		3.3216	596
3.3361	702		3.33672	541		3.33675	706		3.3364	699		3.33672	1287		3.33673	641
3.35123	737		3.35185	572		3.35188	724		3.35153	727		3.35185	1292		3.35187	671
3.36638	762		3.36698	597		3.36703	740		3.36667	744		3.367	1296		3.367	684
3.38152	771		3.38212	615		3.38217	755		3.3818	754		3.38213	1293		3.38213	682
3.39665	770		3.39725	634		3.3973	766		3.39693	760		3.39727	1289		3.39727	675
3.41178	768		3.4124	658		3.41243	780		3.41208	764		3.4124	1283		3.41242	667
3.42692	769		3.42753	691		3.42757	799		3.42722	767		3.42753	1277		3.42755	660
3.44205	774		3.44267	727		3.4427	821		3.44235	770		3.44267	1271		3.44268	659
3.45718	783		3.4578	766		3.45783	839		3.45748	773		3.4578	1268		3.45782	666
3.47233	800		3.47293	804		3.47298	848		3.47262	779		3.47295	1273		3.47295	679
3.48747	823		3.48807	837		3.48812	851		3.48775	798		3.48808	1283		3.48808	699
3.5026	848		3.5032	859		3.50325	864		3.50288	841		3.50322	1300		3.50322	729
3.51773	882		3.51835	876		3.51838	905		3.51803	915		3.51835	1342		3.51837	789
3.53287	930		3.53348	901		3.53352	976		3.53317	1004		3.53348	1415		3.5335	880
3.548	984		3.54862	937		3.54865	1053		3.5483	1078		3.54862	1496		3.54863	981
3.56315	1022		3.56375	971		3.5638	1107		3.56343	1115		3.56377	1539		3.56377	1053
3.57828	1036		3.57888	987		3.57893	1131		3.57857	1117		3.5789	1533		3.5789	1082
3.59342	1034		3.59402	987		3.59407	1136		3.5937	1109		3.59403	1504		3.59403	1075
3.60855	1036		3.60915	985		3.6092	1140		3.60883	1097		3.60917	1495		3.60917	1063
3.62368	1043		3.6243	988		3.62433	1134		3.62398	1080		3.6243	1508		3.62432	1051
3.63882	1047		3.63943	989		3.63947	1117		3.63912	1055		3.63943	1526		3.63945	1036
3.65395	1037		3.65457	979		3.6546	1083		3.65425	1024		3.65457	1528		3.65458	1011
3.6691	1014		3.6697	956		3.66975	1046		3.66938	991		3.66972	1510		3.66972	978
3.68423	985		3.68483	925		3.68488	1011		3.68452	959		3.68485	1482		3.68485	942
3.69937	962		3.69997	898		3.70002	988		3.69965	932		3.69998	1459		3.69998	910
3.7145	948		3.71512	881		3.71515	971		3.7148	912		3.71512	1450		3.71513	886
3.72963	942		3.73025	873		3.73028	965		3.72993	906		3.73025	1452		3.73027	866
3.74477	941		3.74538	872		3.74542	964		3.74507	910		3.74538	1457		3.7454	853
3.7599	947		3.76052	870		3.76055	971		3.7602	920		3.76052	1453		3.76053	849
3.77505	956		3.77565	876		3.7757	981		3.77533	932		3.77567	1439		3.77567	856
3.79018	963		3.79078	892		3.79083	993		3.79047	945		3.7908	1410		3.7908	874
3.80532	967		3.80592	916		3.80597	1000		3.8056	964		3.80593	1368		3.80593	895
3.82045	974		3.82107	940		3.8211	1006		3.82075	985		3.82107	1315		3.82108	914
3.83558	982		3.8362	962		3.83623	1009		3.83588	1003		3.8362	1267		3.83622	933
3.85072	998		3.85133	981		3.85137	1017		3.85102	1013		3.85133	1233		3.85135	952
3.86587	1013		3.86647	1001		3.86652	1028		3.86615	1016		3.86648	1219		3.86648	967
3.881	1031		3.8816	1018		3.88165	1042		3.88128	1021		3.88162	1219		3.88162	976
3.89613	1048		3.89673	1033		3.89678	1058		3.89642	1031		3.89675	1228		3.89675	977
3.91127	1062		3.91187	1051		3.91192	1074		3.91155	1040		3.91188	1242		3.91188	973
3.9264	1069		3.92702	1067		3.92705	1087		3.9267	1044		3.92702	1252		3.92703	972
3.94153	1071		3.94215	1075		3.94218	1094		3.94183	1047		3.94215	1256		3.94217	982
3.95667	1070		3.95728	1072		3.95732	1098		3.95697	1049		3.95728	1255		3.9573	998
3.97182	1073		3.97242	1064		3.97247	1101		3.9721	1057		3.97243	1257		3.97243	1014
3.98695	1079		3.98755	1063		3.9876	1107		3.98723	1065		3.98757	1259		3.98757	1021
4.00208	1087		4.00268	1067		4.00273	1106		4.00237	1068		4.0027	1259		4.0027	1019
4.01722	1094		4.01783	1065		4.01787	1102		4.01752	1067		4.01783	1255		4.01785	1018
4.03235	1099		4.03297	1054		4.033	1094		4.03265	1067		4.03297	1253		4.03298	1023
4.04748	1101		4.0481	1044		4.04813	1091		4.04778	1068		4.0481	1258		4.04812	1024
4.06262	1097		4.06323	1038		4.06327	1089		4.06292	1070		4.06323	1259		4.06325	1021
4.07777	1093		4.07837	1038		4.07842	1080		4.07805	1067		4.07838	1257		4.07838	1015
4.0929	1087		4.0935	1040		4.09355	1068		4.09318	1060		4.09352	1248		4.09352	1014
4.10803	1084		4.10863	1038		4.10868	1060		4.10832	1053		4.10865	1237		4.10865	1015
4.12317	1084		4.12378	1032		4.12382	1062		4.12347	1050		4.12378	1224		4.1238	1015
4.1383	1083		4.13892	1024		4.13895	1070		4.1386	1053		4.13892	1214		4.13893	1010
4.15343	1082		4.15405	1015		4.15408	1073		4.15373	1063		4.15405	1211		4.15407	1008
4.16858	1083		4.16918	1010		4.16923	1074		4.16887	1078		4.1692	1220		4.1692	1007
4.18372	1083		4.18432	1014		4.18437	1075		4.184	1094		4.18433	1230		4.18433	1011
4.19885	1087		4.19945	1028		4.1995	1079		4.19913	1114		4.19947	1238		4.19947	1022
4.21398	1094		4.21458	1045		4.21463	1089		4.21427	1140		4.2146	1244		4.2146	1045
4.22912	1108		4.22973	1058		4.22977	1110		4.22942	1171		4.22973	1257		4.22975	1080
4.24425	1133		4.24487	1069		4.2449	1135		4.24455	1200		4.24487	1283		4.24488	1116
4.25938	1166		4.26	1079		4.26003	1160		4.25968	1218		4.26	1314		4.26002	1144
4.27453	1191		4.27513	1093		4.27518	1174		4.27482	1221		4.27515	1337		4.27515	1166
4.28967	1205		4.29027	1103		4.29032	1177		4.28995	1212		4.29028	1347		4.29028	1180
4.3048	1204		4.3054	1105		4.30545	1169		4.30508	1197		4.30542	1339		4.30542	1181
4.31993	1193		4.32055	1100		4.32058	1154		4.32023	1181		4.32055	1320		4.32057	1169
4.33507	1176		4.33568	1094		4.33572	1135		4.33537	1162		4.33568	1295		4.3357	1148
4.3502	1158		4.35082	1087		4.35085	1121		4.3505	1148		4.35082	1269		4.35083	1130
4.36533	1140		4.36595	1078		4.36598	1110		4.36563	1139		4.36595	1245		4.36597	1115
4.38048	1129		4.38108	1068		4.38113	1098		4.38077	1140		4.3811	1232		4.3811	1099
4.39562	1122		4.39622	1056		4.39627	1088		4.3959	1143		4.39623	1230		4.39623	1082
4.41075	1113		4.41135	1051		4.4114	1087		4.41103	1145		4.41137	1236		4.41137	1073
4.42588	1104		4.4265	1046		4.42653	1095		4.42618	1145		4.4265	1242		4.42652	1075
4.44102	1093		4.44163	1037		4.44167	1107		4.44132	1144		4.44163	1253		4.44165	1088
4.45615	1084		4.45677	1025		4.4568	1115		4.45645	1144		4.45677	1266		4.45678	1102
4.4713	1077		4.4719	1015		4.47195	1117		4.47158	1147		4.47192	1283		4.47192	1112
4.48643	1070		4.48703	1011		4.48708	1117		4.48672	1157		4.48705	1295		4.48705	1117
4.50157	1060		4.50217	1006		4.50222	1115		4.50185	1166		4.50218	1299		4.50218	1119
4.5167	1054		4.5173	1000		4.51735	1111		4.51698	1169		4.51732	1296		4.51732	1119
4.53183	1058		4.53245	995		4.53248	1106		4.53213	1159		4.53245	1285		4.53247	1114
4.54697	1069		4.54758	999		4.54762	1100		4.54727	1143		4.54758	1268		4.5476	1103
4.5621	1081		4.56272	1005		4.56275	1096		4.5624	1125		4.56272	1253		4.56273	1089
4.57725	1081		4.57785	1006		4.5779	1091		4.57753	1112		4.57787	1237		4.57787	1080
4.59238	1072		4.59298	1002		4.59303	1086		4.59267	1104		4.593	1223		4.593	1079
4.60752	1055		4.60812	1000		4.60817	1083		4.6078	1100		4.60813	1210		4.60813	1079
4.62265	1046		4.62327	1003		4.6233	1081		4.62295	1100		4.62327	1199		4.62328	1075
4.63778	1041		4.6384	1008		4.63843	1076		4.63808	1097		4.6384	1190		4.63842	1068
4.65292	1041		4.65353	1002		4.65357	1069		4.65322	1090		4.65353	1184		4.65355	1059
4.66805	1038		4.66867	987		4.6687	1059		4.66835	1075		4.66867	1176		4.66868	1048
4.6832	1033		4.6838	970		4.68385	1051		4.68348	1051		4.68382	1169		4.68382	1032
4.69833	1017		4.69893	952		4.69898	1040		4.69862	1022		4.69895	1161		4.69895	1014
4.71347	992		4.71407	928		4.71412	1026		4.71375	998		4.71408	1152		4.71408	992
4.7286	958		4.72922	896		4.72925	1006		4.7289	981		4.72922	1142		4.72923	969
4.74373	928		4.74435	864		4.74438	987		4.74403	969		4.74435	1141		4.74437	943
4.75887	913		4.75948	845		4.75952	971		4.75917	965		4.75948	1140		4.7595	922
4.77402	912		4.77462	839		4.77467	964		4.7743	967		4.77463	1138		4.77463	916
4.78915	918		4.78975	839		4.7898	965		4.78943	972		4.78977	1128		4.78977	919
4.80428	927		4.80488	845		4.80493	970		4.80457	978		4.8049	1115		4.8049	929
4.81942	940		4.82002	849		4.82007	973		4.8197	981		4.82003	1100		4.82003	936
4.83455	951		4.83517	859		4.8352	972		4.83485	979		4.83517	1092		4.83518	939
4.84968	958		4.8503	873		4.85033	972		4.84998	975		4.8503	1083		4.85032	938
4.86482	958		4.86543	889		4.86547	973		4.86512	970		4.86543	1075		4.86545	937
4.87997	953		4.88057	903		4.88062	974		4.88025	967		4.88058	1069		4.88058	937
4.8951	950		4.8957	906		4.89575	970		4.89538	968		4.89572	1063		4.89572	942
4.91023	947		4.91083	902		4.91088	961		4.91052	974		4.91085	1057		4.91085	944
4.92537	944		4.92598	899		4.92602	947		4.92567	978		4.92598	1055		4.926	943
4.9405	938		4.94112	900		4.94115	936		4.9408	979		4.94112	1054		4.94113	936
4.95563	930		4.95625	896		4.95628	928		4.95593	978		4.95625	1051		4.95627	929
4.97077	919		4.97138	888		4.97142	927		4.97107	968		4.97138	1043		4.9714	919
4.98592	911		4.98652	871		4.98657	924		4.9862	951		4.98653	1027		4.98653	908
5.00105	897		5.00165	853		5.0017	916		5.00133	927		5.00167	1011		5.00167	900
									5.01647	903
									5.03162	885
									5.04675	879
									5.06188	881
									5.07702	888
									5.09215	897
									5.10728	907
									5.12242	917
									5.13757	928
									5.1527	936
									5.16783	944
									5.18297	955
									5.1981	968
									5.21323	974
									5.22838	974
									5.24352	969
									5.25865	962
									5.27378	959
									5.28892	960
									5.30405	964
									5.31918	965
									5.33433	956
									5.34947	939
									5.3646	920
									5.37973	904
									5.39487	885
									5.41	859
									5.42513	824
									5.44028	787
									5.45542	752
									5.47055	724
									5.48568	699
									5.50082	676
									5.51595	653
									5.5311	635
									5.54623	621
									5.56137	611
									5.5765	600
									5.59163	589
									5.60677	581
									5.6219	575
									5.63705	571
									5.65218	567
									5.66732	566
									5.68245	569
									5.69758	575
									5.71272	578
									5.72785	574
									5.743	568
									5.75813	566
									5.77327	571
									5.7884	577
									5.80353	580
									5.81867	578
									5.83382	578
									5.84895	578
									5.86408	583
									5.87922	588
									5.89435	589
									5.90948	588
									5.92462	589
									5.93977	592
									5.9549	596
									5.97003	597
									5.98517	597
									6.0003	600
									6.01543	607
									6.03057	615
									6.04572	623
									6.06085	627
									6.07598	628
									6.09112	628
									6.10625	632
									6.12138	640
									6.13653	650
									6.15167	659
									6.1668	665
									6.18193	668
									6.19707	671
									6.2122	676
									6.22733	683
									6.24248	692
									6.25762	698
									6.27275	700
									6.28788	701
									6.30302	706
									6.31815	713
									6.33328	720
									6.34843	723
									6.36357	724
									6.3787	728
									6.39383	729
									6.40897	727
									6.4241	721
									6.43925	718
									6.45438	719
									6.46952	720
									6.48465	722
									6.49978	724
									6.51492	727
									6.53005	729
									6.5452	728
									6.56033	723
									6.57547	720
									6.5906	718
									6.60573	720
									6.62087	726
									6.636	733
									6.65115	739
									6.66628	745
									6.68142	748
									6.69655	750
									6.71168	751
									6.72682	753
									6.74197	756
									6.7571	760
									6.77223	761
									6.78737	762
									6.8025	759
									6.81763	755
									6.83277	755
									6.84792	759
									6.86305	766
									6.87818	772
									6.89332	774
									6.90845	773
									6.92358	777
									6.93872	779
									6.95387	779
									6.969	775
									6.98413	771
									6.99927	770
									7.0144	772
									7.02953	776
									7.04468	780
									7.05982	782
									7.07495	780
									7.09008	773
									7.10522	770
									7.12035	771
									7.13548	775
									7.15063	779
									7.16577	780
									7.1809	782
									7.19603	783
									7.21117	783
									7.2263	779
									7.24143	773
									7.25658	767
									7.27172	763
									7.28685	765
									7.30198	770
									7.31712	776
									7.33225	779
									7.3474	782
									7.36253	784
									7.37767	788
									7.3928	788
									7.40793	785
									7.42307	778
									7.4382	773
									7.45335	775
									7.46848	781
									7.48362	785
									7.49875	783
									7.51388	780
									7.52902	780
									7.54415	781
									7.5593	781
									7.57443	779
									7.58957	774
									7.6047	772
									7.61983	770
									7.63497	773
									7.65012	778
									7.66525	782
									7.68038	785
									7.69552	788
									7.71065	787
									7.72578	786
									7.74092	784
									7.75607	785
									7.7712	790
									7.78633	788
									7.80147	782
									7.8166	772
									7.83173	769
									7.84687	770
									7.86202	777
									7.87715	780
									7.89228	782
									7.90742	782
									7.92255	784
									7.93768	785
									7.95283	787
									7.96797	785
									7.9831	780
									7.99823	772
									8.01337	767
									8.0285	766
									8.04363	769
									8.05878	770
									8.07392	773
									8.08905	779
									8.10418	783
									8.11932	783
									8.13445	779
									8.14958	774
									8.16473	773
									8.17987	773
									8.195	773
									8.21013	773
									8.22527	772
									8.2404	772

## Sheet: Fig. 4c
time (min)	lysate		time (min)	lysate spiked with SisoK (5 µM)		time (min)	K12 grown with 2 mM G-SisoK		time (min)	IsoK12 grown with 2 mM G-SisoK
0.0370833	315		0.03655	368		0.0371667	304		0.0370667	319
0.0522167	341		0.0516833	382		0.0523	329		0.0522	333
0.06735	343		0.0668167	392		0.0674333	326		0.0673333	334
0.0824833	347		0.08195	397		0.0825667	333		0.0824833	337
0.0976167	347		0.0970833	398		0.0977	338		0.0976167	337
0.11275	349		0.112217	395		0.112833	342		0.11275	337
0.127883	353		0.12735	389		0.127967	344		0.127883	337
0.143033	360		0.1425	385		0.143117	343		0.143017	338
0.158167	364		0.157633	383		0.15825	342		0.15815	338
0.1733	364		0.172767	382		0.173383	343		0.173283	339
0.188433	360		0.1879	380		0.188517	345		0.188433	337
0.203567	355		0.203033	378		0.20365	346		0.203567	336
0.2187	354		0.218167	377		0.218783	345		0.2187	336
0.23385	355		0.233317	378		0.233933	342		0.233833	336
0.248983	355		0.24845	380		0.249067	340		0.248967	335
0.264117	354		0.263583	382		0.2642	338		0.2641	333
0.27925	354		0.278717	382		0.279333	336		0.279233	332
0.294383	353		0.29385	384		0.294467	336		0.294383	335
0.309517	357		0.308983	391		0.3096	346		0.309517	352
0.32465	369		0.324117	414		0.324733	391		0.32465	413
0.3398	399		0.339267	455		0.339883	506		0.339783	556
0.354933	449		0.3544	505		0.355017	698		0.354917	785
0.370067	509		0.369533	557		0.37015	896		0.37005	1010
0.3852	572		0.384667	603		0.385283	1004		0.3852	1115
0.400333	642		0.3998	649		0.400417	978		0.400333	1055
0.415467	716		0.414933	691		0.41555	863		0.415467	896
0.4306	821		0.430067	783		0.430683	775		0.4306	772
0.44575	1332		0.445217	1413		0.445833	1133		0.445733	1109
0.460883	2578		0.46035	3082		0.460967	2320		0.460867	2249
0.476017	4459		0.475483	5725		0.4761	4266		0.476	4083
0.49115	6355		0.490617	8549		0.491233	6342		0.49115	5993
0.506283	7639		0.50575	10654		0.506367	7839		0.506283	7323
0.521417	8144		0.520883	11731		0.5215	8464		0.521417	7817
0.536567	8308		0.536033	12275		0.53665	8520		0.53655	7802
0.5517	8464		0.551167	12748		0.551783	8413		0.551683	7646
0.566833	8628		0.5663	13148		0.566917	8338		0.566817	7524
0.581967	8602		0.581433	13141		0.58205	8285		0.58195	7455
0.5971	8233		0.596567	12477		0.597183	8103		0.5971	7321
0.612233	7556		0.6117	11240		0.612317	7679		0.612233	7020
0.627367	6766		0.626833	9789		0.62745	7054		0.627367	6576
0.642517	6015		0.641983	8427		0.6426	6385		0.6425	6089
0.65765	5377		0.657117	7288		0.657733	5805		0.657633	5672
0.672783	4845		0.67225	6382		0.672867	5390		0.672767	5434
0.687917	4430		0.687383	5764		0.688	5205		0.687917	5429
0.70305	4094		0.702517	5392		0.703133	5226		0.70305	5636
0.718183	3736		0.71765	5084		0.718267	5373		0.718183	5995
0.733317	3273		0.732783	4619		0.7334	5562		0.733317	6432
0.748467	2739		0.747933	3945		0.74855	5778		0.74845	6902
0.7636	2255		0.763067	3209		0.763683	6005		0.763583	7340
0.778733	1936		0.7782	2635		0.778817	6250		0.778717	7687
0.793867	1774		0.793333	2286		0.79395	6488		0.793867	7942
0.809	1691		0.808467	2076		0.809083	6737		0.809	8188
0.824133	1623		0.8236	1892		0.824217	7006		0.824133	8449
0.839283	1557		0.83875	1701		0.839367	7280		0.839267	8705
0.854417	1489		0.853883	1530		0.8545	7503		0.8544	8883
0.86955	1427		0.869017	1418		0.869633	7674		0.869533	8965
0.884683	1377		0.88415	1358		0.884767	7796		0.884667	8941
0.899817	1349		0.899283	1329		0.8999	7828		0.899817	8750
0.91495	1348		0.914417	1322		0.915033	7658		0.91495	8282
0.930083	1372		0.92955	1342		0.930167	7174		0.930083	7507
0.945233	1409		0.9447	1375		0.945317	6383		0.945217	6521
0.960367	1447		0.959833	1408		0.96045	5445		0.96035	5507
0.9755	1476		0.974967	1437		0.975583	4558		0.975483	4616
0.990633	1495		0.9901	1467		0.990717	3839		0.990633	3893
1.00577	1513		1.00523	1491		1.00585	3287		1.00577	3328
1.0209	1519		1.02037	1500		1.02098	2873		1.0209	2899
1.03603	1516		1.0355	1489		1.03612	2557		1.03603	2580
1.05118	1502		1.05065	1474		1.05127	2315		1.05117	2341
1.06632	1489		1.06578	1466		1.0664	2130		1.0663	2152
1.08145	1486		1.08092	1469		1.08153	1981		1.08143	1984
1.09658	1487		1.09605	1475		1.09667	1843		1.09658	1818
1.11172	1479		1.11118	1479		1.1118	1703		1.11172	1660
1.12685	1465		1.12632	1482		1.12693	1567		1.12685	1525
1.142	1449		1.14147	1479		1.14208	1447		1.14198	1422
1.15713	1434		1.1566	1465		1.15722	1357		1.15712	1347
1.17227	1422		1.17173	1439		1.17235	1292		1.17225	1289
1.1874	1409		1.18687	1411		1.18748	1247		1.18738	1242
1.20253	1392		1.202	1386		1.20262	1215		1.20253	1208
1.21767	1376		1.21713	1367		1.21775	1188		1.21767	1179
1.2328	1358		1.23227	1351		1.23288	1167		1.2328	1157
1.24795	1342		1.24742	1339		1.24803	1147		1.24793	1142
1.26308	1328		1.26255	1331		1.26317	1126		1.26307	1126
1.27822	1317		1.27768	1321		1.2783	1106		1.2782	1109
1.29335	1303		1.29282	1309		1.29343	1088		1.29335	1088
1.30848	1288		1.30795	1295		1.30857	1073		1.30848	1068
1.32362	1270		1.32308	1277		1.3237	1059		1.32362	1055
1.33875	1255		1.33822	1257		1.33883	1042		1.33875	1045
1.3539	1245		1.35337	1239		1.35398	1025		1.35388	1032
1.36903	1232		1.3685	1226		1.36912	1012		1.36902	1017
1.38417	1209		1.38363	1219		1.38425	1006		1.38415	1003
1.3993	1184		1.39877	1206		1.39938	1002		1.3993	993
1.41443	1163		1.4139	1187		1.41452	997		1.41443	982
1.42957	1149		1.42903	1164		1.42965	983		1.42957	970
1.44472	1139		1.44418	1146		1.4448	964		1.4447	956
1.45985	1123		1.45932	1131		1.45993	940		1.45983	940
1.47498	1105		1.47445	1119		1.47507	920		1.47497	923
1.49012	1090		1.48958	1103		1.4902	905		1.4901	910
1.50525	1080		1.50472	1085		1.50533	895		1.50525	900
1.52038	1071		1.51985	1067		1.52047	885		1.52038	889
1.53552	1056		1.53498	1055		1.5356	875		1.53552	873
1.55067	1034		1.55013	1046		1.55075	862		1.55065	854
1.5658	1014		1.56527	1037		1.56588	848		1.56578	839
1.58093	1002		1.5804	1027		1.58102	833		1.58092	826
1.59607	993		1.59553	1018		1.59615	819		1.59607	813
1.6112	985		1.61067	1010		1.61128	807		1.6112	801
1.62633	972		1.6258	1001		1.62642	796		1.62633	792
1.64147	959		1.64093	989		1.64155	787		1.64147	784
1.65662	947		1.65608	977		1.6567	776		1.6566	774
1.67175	932		1.67122	969		1.67183	766		1.67173	763
1.68688	914		1.68635	963		1.68697	756		1.68687	750
1.70202	901		1.70148	957		1.7021	750		1.70202	740
1.71715	890		1.71662	945		1.71723	742		1.71715	729
1.73228	881		1.73175	923		1.73237	729		1.73228	717
1.74743	871		1.7469	898		1.74752	709		1.74742	701
1.76257	860		1.76203	874		1.76265	686		1.76255	684
1.7777	844		1.77717	856		1.77778	667		1.77768	669
1.79283	830		1.7923	841		1.79292	651		1.79282	656
1.80797	819		1.80743	828		1.80805	640		1.80797	650
1.8231	816		1.82257	819		1.82318	637		1.8231	647
1.83823	820		1.8377	818		1.83832	640		1.83823	650
1.85338	829		1.85285	824		1.85347	652		1.85337	656
1.86852	840		1.86798	834		1.8686	665		1.8685	664
1.88365	848		1.88312	839		1.88373	674		1.88363	668
1.89878	851		1.89825	839		1.89887	669		1.89878	673
1.91392	851		1.91338	833		1.914	653		1.91392	698
1.92905	850		1.92852	826		1.92913	653		1.92905	758
1.94418	842		1.94365	824		1.94427	708		1.94418	848
1.95933	837		1.9588	828		1.95942	823		1.95932	938
1.97447	833		1.97393	833		1.97455	960		1.97445	1002
1.9896	837		1.98907	837		1.98968	1055		1.98958	1030
2.00473	838		2.0042	838		2.00482	1076		2.00473	1027
2.01987	838		2.01933	835		2.01995	1042		2.01987	1006
2.035	830		2.03447	827		2.03508	990		2.035	980
2.05015	813		2.04962	809		2.05023	936		2.05013	955
2.06528	782		2.06475	770		2.06537	893		2.06527	943
2.08042	741		2.07988	715		2.0805	863		2.0804	948
2.09555	690		2.09502	655		2.09563	839		2.09553	956
2.11068	637		2.11015	602		2.11077	804		2.11068	943
2.12582	588		2.12528	560		2.1259	752		2.12582	896
2.14095	548		2.14042	524		2.14103	686		2.14095	817
2.1561	513		2.15557	489		2.15618	627		2.15608	731
2.17123	485		2.1707	458		2.17132	580		2.17122	655
2.18637	473		2.18583	447		2.18645	554		2.18635	600
2.2015	494		2.20097	488		2.20158	674		2.2015	612
2.21663	540		2.2161	579		2.21672	1078		2.21663	830
2.23177	583		2.23123	676		2.23185	1774		2.23177	1315
2.2469	604		2.24637	738		2.24698	2626		2.2469	2074
2.26205	623		2.26152	769		2.26213	3535		2.26203	3060
2.27718	665		2.27665	796		2.27727	4467		2.27717	4190
2.29232	740		2.29178	853		2.2924	5399		2.2923	5384
2.30745	861		2.30692	944		2.30753	6369		2.30745	6687
2.32258	1098		2.32205	1126		2.32267	7289		2.32258	7902
2.33772	1504		2.33718	1456		2.3378	7927		2.33772	8675
2.35287	1985		2.35233	1867		2.35295	7957		2.35285	8606
2.368	2321		2.36747	2158		2.36808	7509		2.36798	7932
2.38313	2388		2.3826	2212		2.38322	7442		2.38312	7691
2.39827	2328		2.39773	2348		2.39835	8383		2.39825	8551
2.4134	2401		2.41287	4242		2.41348	10576		2.4134	14427
2.42853	2683		2.428	9160		2.42862	18001		2.42853	62096
2.44367	2990		2.44313	15987		2.44375	33456		2.44367	180169
2.45882	3101		2.45828	21359		2.4589	53028		2.4588	342143
2.47395	2979		2.47342	22543		2.47403	66631		2.47393	466967
2.48908	2758		2.48855	19556		2.48917	66741		2.48907	488540
2.50422	2573		2.50368	15007		2.5043	54879		2.50422	408887
2.51935	2471		2.51882	11072		2.51943	40329		2.51935	295111
2.53448	2435		2.53395	8333		2.53457	29286		2.53448	200153
2.54962	2423		2.54908	6534		2.5497	22251		2.54962	135987
2.56477	2393		2.56423	5329		2.56485	17691		2.56475	95548
2.5799	2320		2.57937	4451		2.57998	14315		2.57988	69594
2.59503	2204		2.5945	3759		2.59512	11563		2.59502	52008
2.61017	2069		2.60963	3196		2.61025	9308		2.61017	39390
2.6253	1942		2.62477	2750		2.62538	7527		2.6253	30058
2.64043	1823		2.6399	2414		2.64052	6179		2.64043	23220
2.65558	1714		2.65505	2165		2.65567	5173		2.65557	18382
2.67072	1621		2.67018	1980		2.6708	4444		2.6707	15208
2.68585	1563		2.68532	1850		2.68593	3930		2.68583	13269
2.70098	1550		2.70045	1772		2.70107	3578		2.70097	12026
2.71612	1573		2.71558	1734		2.7162	3321		2.71612	10982
2.73125	1603		2.73072	1722		2.73133	3115		2.73125	9866
2.74638	1624		2.74585	1711		2.74647	2926		2.74638	8724
2.76153	1631		2.761	1692		2.76162	2750		2.76152	7699
2.77667	1628		2.77613	1675		2.77675	2591		2.77665	6920
2.7918	1628		2.79127	1668		2.79188	2478		2.79178	6429
2.80693	1634		2.8064	1669		2.80702	2412		2.80693	6153
2.82207	1641		2.82153	1670		2.82215	2361		2.82207	5932
2.8372	1634		2.83667	1655		2.83728	2286		2.8372	5612
2.85233	1613		2.8518	1626		2.85242	2183		2.85233	5167
2.86748	1595		2.86695	1595		2.86757	2068		2.86747	4660
2.88262	1596		2.88208	1573		2.8827	1961		2.8826	4179
2.89775	1608		2.89722	1563		2.89783	1871		2.89773	3766
2.91288	1614		2.91235	1561		2.91297	1802		2.91288	3440
2.92802	1616		2.92748	1563		2.9281	1759		2.92802	3191
2.94315	1620		2.94262	1568		2.94323	1738		2.94315	3018
2.9583	1629		2.95777	1573		2.95838	1726		2.95828	2902
2.97343	1638		2.9729	1580		2.97352	1705		2.97342	2833
2.98857	1636		2.98803	1584		2.98865	1672		2.98855	2774
3.0037	1630		3.00317	1578		3.00378	1626		3.00368	2690
3.01883	1626		3.0183	1567		3.01892	1577		3.01883	2566
3.03397	1624		3.03343	1551		3.03405	1530		3.03397	2416
3.0491	1620		3.04857	1536		3.04918	1479		3.0491	2276
3.06425	1612		3.06372	1522		3.06433	1428		3.06423	2161
3.07938	1562		3.07885	1481		3.07947	1374		3.07937	2094
3.09452	1441		3.09398	1387		3.0946	1319		3.0945	2109
3.10965	1252		3.10912	1258		3.10973	1265		3.10965	2252
3.12478	1055		3.12425	1136		3.12487	1224		3.12478	2461
3.13992	913		3.13938	1061		3.14	1194		3.13992	2613
3.15505	865		3.15452	1041		3.15513	1172		3.15505	2590
3.1702	903		3.16967	1061		3.17028	1144		3.17018	2402
3.18533	980		3.1848	1085		3.18542	1121		3.18532	2263
3.20047	1023		3.19993	1074		3.20055	1137		3.20045	2251
3.2156	985		3.21507	999		3.21568	1197		3.2156	2309
3.23073	874		3.2302	879		3.23082	1254		3.23073	2298
3.24587	753		3.24533	768		3.24595	1259		3.24587	2186
3.26102	678		3.26048	711		3.2611	1201		3.261	2021
3.27615	658		3.27562	700		3.27623	1119		3.27613	1925
3.29128	668		3.29075	715		3.29137	1063		3.29127	1868
3.30642	698		3.30588	745		3.3065	1042		3.3064	1839
3.32155	746		3.32102	787		3.32163	1036		3.32155	1822
3.33668	813		3.33615	837		3.33677	1043		3.33668	1807
3.35182	899		3.35128	899		3.3519	1057		3.35182	1792
3.36697	995		3.36643	972		3.36705	1077		3.36695	1778
3.3821	1098		3.38157	1057		3.38218	1105		3.38208	1781
3.39723	1196		3.3967	1149		3.39732	1143		3.39722	1807
3.41237	1292		3.41183	1237		3.41245	1199		3.41237	1825
3.4275	1379		3.42697	1314		3.42758	1258		3.4275	1787
3.44263	1458		3.4421	1378		3.44272	1299		3.44263	1671
3.45777	1514		3.45723	1428		3.45785	1293		3.45777	1506
3.47292	1536		3.47238	1453		3.473	1235		3.4729	1350
3.48805	1498		3.48752	1437		3.48813	1136		3.48803	1230
3.50318	1399		3.50265	1370		3.50327	1025		3.50317	1147
3.51832	1270		3.51778	1279		3.5184	919		3.51832	1091
3.53345	1165		3.53292	1204		3.53353	831		3.53345	1056
3.54858	1112		3.54805	1173		3.54867	761		3.54858	1030
3.56373	1106		3.5632	1173		3.56382	707		3.56372	1008
3.57887	1103		3.57833	1171		3.57895	666		3.57885	996
3.594	1071		3.59347	1131		3.59408	647		3.59398	1005
3.60913	995		3.6086	1046		3.60922	664		3.60912	1034
3.62427	890		3.62373	935		3.62435	719		3.62427	1069
3.6394	771		3.63887	820		3.63948	787		3.6394	1083
3.65453	666		3.654	722		3.65462	829		3.65453	1059
3.66968	594		3.66915	649		3.66977	828		3.66967	1000
3.68482	558		3.68428	602		3.6849	787		3.6848	915
3.69995	546		3.69942	577		3.70003	724		3.69993	825
3.71508	553		3.71455	573		3.71517	657		3.71508	747
3.73022	579		3.72968	586		3.7303	597		3.73022	684
3.74535	628		3.74482	614		3.74543	553		3.74535	638
3.76048	697		3.75995	659		3.76057	526		3.76048	610
3.77563	782		3.7751	723		3.77572	510		3.77562	598
3.79077	873		3.79023	804		3.79085	505		3.79075	599
3.8059	961		3.80537	889		3.80598	509		3.80588	613
3.82103	1040		3.8205	970		3.82112	521		3.82103	634
3.83617	1112		3.83563	1045		3.83625	534		3.83617	661
3.8513	1185		3.85077	1114		3.85138	551		3.8513	689
3.86645	1256		3.86592	1176		3.86653	574		3.86643	718
3.88158	1318		3.88105	1224		3.88167	604		3.88157	756
3.89672	1365		3.89618	1255		3.8968	640		3.8967	802
3.91185	1399		3.91132	1282		3.91193	674		3.91183	845
3.92698	1423		3.92645	1305		3.92707	709		3.92698	879
3.94212	1435		3.94158	1322		3.9422	745		3.94212	904
3.95725	1441		3.95672	1333		3.95733	781		3.95725	921
3.9724	1449		3.97187	1343		3.97248	809		3.97238	942
3.98753	1457		3.987	1354		3.98762	830		3.98752	959
4.00267	1462		4.00213	1364		4.00275	845		4.00265	975
4.0178	1456		4.01727	1365		4.01788	859		4.0178	985
4.03293	1443		4.0324	1357		4.03302	864		4.03293	988
4.04807	1427		4.04753	1352		4.04815	862		4.04807	987
4.0632	1418		4.06267	1351		4.06328	857		4.0632	991
4.07835	1412		4.07782	1356		4.07843	857		4.07833	996
4.09348	1409		4.09295	1354		4.09357	860		4.09347	998
4.10862	1404		4.10808	1344		4.1087	862		4.1086	995
4.12375	1393		4.12322	1332		4.12383	860		4.12375	985
4.13888	1383		4.13835	1328		4.13897	857		4.13888	978
4.15402	1374		4.15348	1328		4.1541	855		4.15402	975
4.16917	1368		4.16863	1329		4.16925	852		4.16915	975
4.1843	1364		4.18377	1323		4.18438	850		4.18428	975
4.19943	1364		4.1989	1316		4.19952	848		4.19942	972
4.21457	1366		4.21403	1313		4.21465	849		4.21455	964
4.2297	1367		4.22917	1313		4.22978	850		4.2297	954
4.24483	1361		4.2443	1308		4.24492	848		4.24483	950
4.25997	1349		4.25943	1301		4.26005	843		4.25997	951
4.27512	1337		4.27458	1290		4.2752	841		4.2751	957
4.29025	1332		4.28972	1283		4.29033	841		4.29023	961
4.30538	1334		4.30485	1277		4.30547	843		4.30537	962
4.32052	1338		4.31998	1271		4.3206	845		4.32052	962
4.33565	1337		4.33512	1262		4.33573	847		4.33565	964
4.35078	1336		4.35025	1258		4.35087	849		4.35078	965
4.36592	1333		4.36538	1260		4.366	848		4.36592	968
4.38107	1328		4.38053	1268		4.38115	848		4.38105	974
4.3962	1324		4.39567	1270		4.39628	854		4.39618	979
4.41133	1320		4.4108	1268		4.41142	864		4.41132	981
4.42647	1314		4.42593	1260		4.42655	879		4.42647	980
4.4416	1306		4.44107	1253		4.44168	889		4.4416	980
4.45673	1300		4.4562	1244		4.45682	892		4.45673	986
4.47188	1300		4.47135	1236		4.47197	892		4.47187	996
4.48702	1309		4.48648	1235		4.4871	893		4.487	1002
4.50215	1316		4.50162	1237		4.50223	894		4.50213	1006
4.51728	1318		4.51675	1240		4.51737	898		4.51727	1005
4.53242	1315		4.53188	1250		4.5325	899		4.53242	1002
4.54755	1307		4.54702	1262		4.54763	901		4.54755	999
4.56268	1296		4.56215	1269		4.56277	906		4.56268	1000
4.57783	1288		4.5773	1264		4.57792	909		4.57782	999
4.59297	1284		4.59243	1250		4.59305	914		4.59295	999
4.6081	1284		4.60757	1241		4.60818	920		4.60808	998
4.62323	1287		4.6227	1239		4.62332	929		4.62323	1000
4.63837	1285		4.63783	1236		4.63845	935		4.63837	1004
4.6535	1275		4.65297	1229		4.65358	939		4.6535	1005
4.66863	1251		4.6681	1213		4.66872	939		4.66863	1003
4.68378	1214		4.68325	1187		4.68387	936		4.68377	1000
4.69892	1175		4.69838	1155		4.699	926		4.6989	995
4.71405	1141		4.71352	1118		4.71413	911		4.71403	985
4.72918	1115		4.72865	1086		4.72927	898		4.72918	973
4.74432	1101		4.74378	1066		4.7444	894		4.74432	964
4.75945	1101		4.75892	1060		4.75953	892		4.75945	962
4.7746	1107		4.77407	1067		4.77468	889		4.77458	959
4.78973	1115		4.7892	1083		4.78982	881		4.78972	953
4.80487	1122		4.80433	1094		4.80495	872		4.80485	944
4.82	1130		4.81947	1102		4.82008	863		4.81998	939
4.83513	1137		4.8346	1105		4.83522	857		4.83513	940
4.85027	1140		4.84973	1107		4.85035	851		4.85027	940
4.8654	1139		4.86487	1108		4.86548	846		4.8654	934
4.88055	1135		4.88002	1109		4.88063	845		4.88053	925
4.89568	1133		4.89515	1107		4.89577	848		4.89567	916
4.91082	1126		4.91028	1106		4.9109	852		4.9108	913
4.92595	1118		4.92542	1103		4.92603	853		4.92595	910
4.94108	1106		4.94055	1095		4.94117	848		4.94108	901
4.95622	1093		4.95568	1082		4.9563	842		4.95622	884
4.97135	1076		4.97082	1066		4.97143	838		4.97135	867
4.9865	1055		4.98597	1044		4.98658	830		4.98648	854
5.00163	1032		5.0011	1020		5.00172	816		5.00162	845

## Sheet: Fig. 4d
concentration peptide (M)	OppA iso GSK(lin)		OppA wt GSK(lin)		OppA iso G-SisoK		OppA wt G-SisoK
	mean	±s.e.m	mean	±s.e.m	mean	±s.e.m	mean	±s.e.m
1.2207e-07	0.185333	0.042887	-0.0344444	0.0226365	0.128651	0.0281006	0.0600135	0.0265607
2.44141e-07	0.126062	0.0214881	0.0103445	0.0043167	0.0547627	0.0048407	0.0624093	0.0264408
4.88281e-07	0.0812271	0.0443422	0.111273	0.0358782	0.0698203	0.0558738	0.0370383	0.0258238
9.76563e-07	0.153816	0.0925921	0.0643508	0.0134912	0.0146427	0.11339	-0.00259064	0.0247366
1.95313e-06	-0.000202094	0.0320877	0.0353802	0.0249481	-0.0399979	0.0075789	-0.0189891	0.0209059
3.90625e-06	-0.0807312	0.0255134	-0.0045763	0.0245926	0.0342002	0.156929	0.0287047	0.0201346
7.8125e-06	-0.108898	0.0224922	0.0300812	0.0352052	0.0752885	0.0278181	0.0979346	0.0411969
1.5625e-05	-0.206678	0.113584	0.111736	0.058672	0.236228	0.0641694	0.224771	0.0285266
3.125e-05	0.0100055	0.0401822	0.335946	0.0320691	0.468602	0.0320749	0.385312	0.0116666
6.25e-05	0.128216	0.0194683	0.487772	0.0068781	0.643917	0.0202168	0.589229	0.0605586
0.000125	0.333379	0.0119866	0.636813	0.010618	0.907449	0.0097327	0.721451	0.017653
0.00025	0.539263	0.0192559	0.785317	0.0174358	0.888889	0.0138715	0.838705	0.0291204
0.0005	0.710012	0.0240479	0.917526	0.0749894	1.00808	0.0360569	0.935645	0.0646856
0.001	0.807922	0.0089343	0.954983	0.0220817	0.976633	0.0132334	0.963824	0.0388935
0.002	0.867882	0.0156655	0.977659	0.0481237	0.976543	0.0232528	0.979211	0.0103857
0.004	0.884426	0.0345323	0.910199	0.0478464	0.822218	0.13655	0.937171	0.0148131

## Sheet: Ext. Fig.1a
	E. coli K12						𝞓oppA						𝞓oppB						𝞓oppC						𝞓oppD						𝞓oppD
time (h)	no ncAA	BocK	AisoK	G-AisoK		time (h)	no ncAA	BocK	AisoK	G-AisoK		time (h)	no ncAA	BocK	AisoK	G-AisoK		time (h)	no ncAA	BocK	AisoK	G-AisoK		time (h)	no ncAA	BocK	AisoK	G-AisoK		time (h)	no ncAA	BocK	AisoK	G-AisoK
0	1.195	1.281	1.358	1.297		0	0.6892	0.6681	0.787	0.7062		0	0.7239	0.792	0.8219	0.8016		0	0.7712	0.9067	0.7488	0.8345		0	0.616	0.6282	0.6405	0.7079		0	0.5796	0.6128	0.6069	0.6196
0.0832	1.24	1.406	1.263	1.35		0.0832	0.7605	0.706	0.722	0.7205		0.0832	0.9396	0.787	0.8207	0.9082		0.0832	0.9113	0.8599	0.9206	0.8814		0.0832	0.5395	0.5343	0.599	0.5808		0.0832	0.6977	0.5589	0.6354	0.7106
0.166533	1.385	1.326	1.291	1.441		0.166533	0.6966	0.611	0.6999	0.738		0.166533	0.8158	0.9069	0.9024	0.9593		0.166533	0.7586	0.9551	0.7702	0.9137		0.166533	0.6886	0.5978	0.7131	0.6975		0.166533	0.6133	0.664	0.6285	0.7354
0.249867	1.368	1.465	1.558	1.714		0.249867	0.7989	0.7318	0.9584	0.7176		0.249867	0.8764	0.7432	0.9282	0.818		0.249867	0.844	0.9383	0.9338	0.8279		0.249867	0.6618	0.5904	0.5837	0.6824		0.249867	0.7014	0.7056	0.648	0.6466
0.3332	1.309	1.464	1.345	1.678		0.3332	0.8006	0.8189	0.9131	0.8186		0.3332	0.8211	0.9391	0.9148	0.8991		0.3332	0.8832	0.8534	0.9304	0.9475		0.3332	0.67	0.6952	0.6959	0.8029		0.3332	0.7816	0.7285	0.6613	0.6676
0.416533	1.439	1.458	1.715	1.883		0.416533	0.7786	0.7946	0.902	0.8718		0.416533	0.9117	0.9926	0.9085	0.9741		0.416533	0.9137	1.01	1.076	0.9688		0.416533	0.7373	0.7207	0.7706	0.6462		0.416533	0.636	0.8329	0.7527	0.7044
0.499867	1.492	1.668	1.64	2.213		0.499867	0.901	0.8659	0.974	0.8462		0.499867	0.9319	0.9996	1.065	1.1		0.499867	1.055	1.07	1.043	1.085		0.499867	0.7026	0.8397	0.7046	0.7906		0.499867	0.7749	0.8217	0.7863	0.7792
0.5832	1.573	1.801	1.861	2.504		0.5832	0.7819	0.8179	0.9769	0.8667		0.5832	0.8756	1.052	1.077	1.096		0.5832	0.9104	1.172	1.082	1.028		0.5832	0.8227	0.8565	0.789	0.7411		0.5832	0.8316	0.7748	0.8722	0.7996
0.666533	1.665	2.09	1.948	3.715		0.666533	0.8819	1.034	1.009	0.935		0.666533	1.087	1.173	1.063	1.013		0.666533	1.081	1.201	1.097	1.094		0.666533	0.7154	0.8126	0.8429	0.8154		0.666533	0.7406	0.7863	0.8905	0.7883
0.749867	1.562	2.848	2.252	6.365		0.749867	0.9944	1.087	1.167	1.055		0.749867	1.151	1.292	1.079	1.054		0.749867	1.124	1.298	1.158	1.166		0.749867	0.7805	0.8672	0.8314	0.8773		0.749867	0.8906	0.8833	0.8588	0.8796
0.833242	1.91	4.635	2.439	10.31		0.833242	1.014	1.149	1.126	0.9291		0.833242	1	1.431	1.246	1.191		0.833242	1.157	1.525	1.266	1.24		0.833242	0.7899	1	0.8405	1.035		0.833242	0.8614	1.092	0.9236	1
0.916578	2.118	7.303	2.644	15.49		0.916578	0.982	1.212	1.226	1.096		0.916578	1.092	1.73	1.32	1.222		0.916578	1.128	1.709	1.462	1.266		0.916578	0.8267	1.201	0.9394	0.9131		0.916578	0.8275	1.241	1.093	0.8722
0.999908	2.474	11.2	3.003	22.39		0.999908	1.038	1.566	1.287	1.201		0.999908	1.205	2.376	1.509	1.445		0.999908	1.288	2.522	1.509	1.51		0.999908	0.9267	1.478	1.061	1.098		0.999908	1.035	1.663	0.9248	1.055
1.08324	3.322	15.17	3.704	31.12		1.08324	1.125	1.586	1.278	1.195		1.08324	1.214	3.471	1.451	1.419		1.08324	1.38	3.914	1.682	1.481		1.08324	1.079	2.447	1.209	1.285		1.08324	1.055	2.341	1.248	1.13
1.16657	4.097	19.59	4.755	42.51		1.16657	1.076	2.071	19.39	1.34		1.16657	1.486	5.988	1.901	1.761		1.16657	1.619	6.578	1.843	1.859		1.16657	1.316	3.878	1.432	1.521		1.16657	1.193	3.827	1.603	1.364
1.24991	5.188	25.05	5.926	54.92		1.24991	1.198	2.641	1.477	1.479		1.24991	1.786	9.062	2.171	2.249		1.24991	1.804	9.682	2.367	2.252		1.24991	1.369	6.278	1.547	1.583		1.24991	1.27	6.55	1.738	1.679
1.33324	6.675	31.3	7.059	67.81		1.33324	1.185	3.478	1.494	1.594		1.33324	2.583	12.64	2.839	3.26		1.33324	2.464	13.26	3.122	2.886		1.33324	1.782	9.516	2.037	2.279		1.33324	1.78	9.22	2.108	1.882
1.41665	8.278	38.27	8.556	83.34		1.41665	1.379	5.46	1.92	1.695		1.41665	3.353	15.99	3.732	3.703		1.41665	3.106	17.25	3.654	3.359		1.41665	2.247	13.13	2.575	2.825		1.41665	2.218	12.67	2.994	2.355
1.5	9.605	46.7	10.58	100.4		1.5	1.633	9.059	2.225	2.071		1.5	4.402	20.7	5.073	5.271		1.5	4.21	22.28	5.366	4.703		1.5	3.049	17.46	3.538	3.509		1.5	2.984	17.37	3.716	3.188
1.58345	11.76	55.44	12.35	118.2		1.58345	1.805	12.71	3.036	2.658		1.58345	5.946	26.6	6.545	6.588		1.58345	5.546	27.83	6.45	5.835		1.58345	4.047	21.66	4.575	4.939		1.58345	3.508	21.89	5.152	4.503
1.66685	13.56	65.01	13.96	138.2		1.66685	2.614	17.01	3.968	3.12		1.66685	7.235	31.75	7.585	8.438		1.66685	6.983	33.8	7.537	7.582		1.66685	5.049	26.94	5.857	6.56		1.66685	4.895	27.09	6.905	5.539
1.75018	15.04	75.52	15.72	161		1.75018	3.552	22.21	6.337	4.34		1.75018	9.477	39.04	9.765	9.816		1.75018	8.245	40.06	9.393	8.809		1.75018	6.584	33.77	7.94	7.802		1.75018	5.881	32.64	8.442	6.627
1.83352	17.1	86.67	17.61	184.7		1.83352	4.785	27.34	7.464	5.726		1.83352	10.74	45.85	11.08	12.01		1.83352	9.772	47.8	11.15	10.79		1.83352	8.125	40.07	9.567	9.21		1.83352	7.513	40.36	9.972	7.964
1.91684	18.23	98.54	19.42	207.4		1.91684	6.456	33.67	9.526	7.047		1.91684	12.65	54.25	13.39	13.94		1.91684	11.83	56.23	13.08	12.63		1.91684	9.843	48.48	11.15	11.35		1.91684	9.227	47.26	11.88	9.852
2.00019	20.41	113.1	21.73	236		2.00019	8.383	41.13	12.13	9.09		2.00019	14.2	64.32	15.09	15.43		2.00019	13.28	66.55	15.23	14.78		2.00019	11.77	55.94	13.31	12.82		2.00019	10.79	55.39	13.27	11.04
2.0836	22	127.2	23.42	261.6		2.0836	10.44	47.8	15.24	11.37		2.0836	16.53	73.89	17.02	17.81		2.0836	14.85	74.71	16.66	16.02		2.0836	13.76	65.38	15.22	14.36		2.0836	11.92	65	15.25	12.4
2.16676	23.6	144.1	25.49	293.2		2.16676	12.42	56.76	17.89	13.07		2.16676	17.9	86.46	19.4	19.8		2.16676	16.35	85.96	18.3	17.75		2.16676	15.73	73.72	16.86	15.99		2.16676	13.61	74.17	17.38	14.2
2.2501	24.44	161.2	27.39	326.2		2.2501	14.39	65.73	20.35	14.84		2.2501	19.63	97.79	21.55	21.39		2.2501	18.59	98.62	20.36	19.1		2.2501	16.69	85.06	18.56	17.87		2.2501	15.32	84.75	18.89	15.56
2.33345	26.07	179.2	29.13	360.7		2.33345	16.72	74.96	23.51	17.61		2.33345	21.27	111.4	22.75	23.33		2.33345	20.01	110.6	21.91	20.6		2.33345	18.76	97.63	20.77	19.4		2.33345	16.92	96.5	20.79	17.6
2.41689	27.84	198.9	30.75	393.6		2.41689	18.52	87.68	26.14	19.4		2.41689	23.14	124.6	25.15	25.28		2.41689	20.82	125.5	23.88	22.66		2.41689	20.2	110.5	22.29	20.94		2.41689	18.47	108.9	21.85	18.25
2.50022	29.29	218	32.66	428.7		2.50022	20.71	98.83	38.32	20.89		2.50022	24.63	141.5	26.74	26.48		2.50022	22.82	140.7	25.08	24.38		2.50022	21.63	123.8	23.68	21.51		2.50022	19.57	123.8	24.26	19.61
2.58356	30.53	239.7	34.74	466.3		2.58356	22.45	114.2	30.44	23.12		2.58356	25.98	158.1	28.93	28.42		2.58356	24.69	155.3	27.18	25.34		2.58356	23.01	138.2	24.93	23.53		2.58356	21.52	139.1	25.19	21.11
2.66689	32.3	263.9	36.71	501.3		2.66689	24.16	128.6	43.26	25.73		2.66689	27.64	173	29.25	29.03		2.66689	25.73	174.8	28.01	27.79		2.66689	24.31	155.2	26.76	24.72		2.66689	22.87	154	27.51	21.86
2.75023	33.54	288.6	37.83	541.1		2.75023	26.51	145.5	36.73	27.94		2.75023	28.95	194.1	32.33	30.14		2.75023	27.68	192.9	29.48	28.44		2.75023	25.78	172	28.09	27.05		2.75023	23.56	171	28.37	22.8
2.83356	34.34	312.6	40.12	582.4		2.83356	28.09	162.3	39.73	29.74		2.83356	30.09	212.9	32.74	32.05		2.83356	28.95	212.7	30.1	29.36		2.83356	27.23	188.4	29.59	27.4		2.83356	25.31	187.7	28.92	24.72
2.9169	36.51	337.3	41.52	623.4		2.9169	29.41	180.1	41.68	30.55		2.9169	31.74	230	34.39	33.5		2.9169	29.77	231.4	32.21	30.22		2.9169	28.53	210.9	31.03	29.39		2.9169	26.85	207.5	31.4	25.54
3.00026	37.71	364.6	42.87	663.3		3.00026	31.97	203.1	47.47	32.17		3.00026	32.17	251.9	35.63	34.44		3.00026	30.97	253.7	33.07	31.14		3.00026	29.81	229.3	32.77	29.56		3.00026	27.68	228.6	32.38	26.08
3.0836	38.82	395.5	45.11	701.4		3.0836	33.26	223	47.78	33.88		3.0836	34.07	276.8	37.14	35.2		3.0836	31.76	275.8	34.49	32.67		3.0836	30.62	249.6	34.39	30.43		3.0836	28.47	248.7	33.23	26.91
3.16693	39.69	423	47.38	743.1		3.16693	34.36	244.5	50.12	35.91		3.16693	35.29	298.4	38.49	36.69		3.16693	33.56	297.6	35.84	33.71		3.16693	31.86	271.5	35.2	31.4		3.16693	29.92	272.1	34.86	27.79
3.25026	41.48	449.2	48.24	784.8		3.25026	35.76	270.8	50.94	37.78		3.25026	37.19	322.9	39.26	38.52		3.25026	34.14	322	36.85	34.53		3.25026	33.01	293.1	36.77	32.39		3.25026	31.78	291.3	36.03	28.95
3.3336	41.39	479.3	51.12	829.6		3.3336	37.06	293.6	50.86	39.47		3.3336	37.88	346.6	41.47	39.81		3.3336	35.46	347.6	37.43	35.65		3.3336	34.88	319.5	37.73	33.68		3.3336	33.11	316.2	36.49	29.74
3.41692	42.35	508.9	52.69	871.1		3.41692	38.39	324.1	53.67	40.18		3.41692	38.78	368.7	41.7	39.89		3.41692	36.42	373.9	39.27	36.24		3.41692	35.4	344.8	39.47	33.85		3.41692	32.83	337.2	37.53	30.69
3.50026	43.28	541.7	54.29	908.8		3.50026	39.81	349.6	54.89	41.23		3.50026	40.47	395	43.41	41.48		3.50026	37.48	400.7	39.58	37.68		3.50026	36.35	366.6	39.43	35.82		3.50026	34.26	366.6	39	31.83
3.58359	45.73	570.9	56.51	948.8		3.58359	40.39	379.8	56.17	42.58		3.58359	41.24	420.4	43.78	42.56		3.58359	38.29	429.9	40.99	38.86		3.58359	37.8	393.2	40.99	35.59		3.58359	35.86	389.6	39.37	32.76
3.66693	45.85	607.7	59.29	995		3.66693	41.88	407.5	58.23	42.83		3.66693	43.32	450.7	44.56	43.24		3.66693	39.48	458	42.34	39.17		3.66693	38.46	418.1	41.9	36.64		3.66693	35.87	414.1	40.89	33.47
3.75026	44.6	636	61.43	1040		3.75026	43.13	436.9	60.21	44.59		3.75026	42.93	476.6	45.65	43.9		3.75026	40.49	481.9	42.87	40.28		3.75026	39.86	446.8	42.14	36.87		3.75026	36.93	443.2	41.82	33.87
3.8336	45.08	674.5	63.48	1084		3.8336	44.09	469.3	61.12	45.21		3.8336	44.57	507.1	46.86	45.38		3.8336	40.93	511	44.09	41.06		3.8336	40.95	471	42.75	37.14		3.8336	37.07	462.7	42.32	34.96
3.91693	45.71	702.2	64.73	1114		3.91693	44.62	500.8	62.99	46.35		3.91693	44.88	533.8	48.8	46.22		3.91693	42.54	537.7	44.19	42.35		3.91693	41.83	498.3	45.36	38.72		3.91693	37.08	493.9	43.59	36.49
4.00033	46.97	737.3	67.04	1144		4.00033	46.01	533.2	61.72	47.51		4.00033	46.27	561	49.69	46.86		4.00033	42.93	568.6	46.36	43.13		4.00033	43.36	524.4	46.31	39.73		4.00033	38.76	516.5	43.85	35.92
4.08367	46.62	771	68.35	1185		4.08367	48	563.5	65.99	47.75		4.08367	46.86	589.1	49.78	47.71		4.08367	43.91	601.3	46.14	43.27		4.08367	44.18	551.6	46.82	39.87		4.08367	39.37	550	45.11	36.82
4.16699	47.85	813.5	70.24	1217		4.16699	49	601.7	66.56	49.79		4.16699	49.12	620.4	51.28	48.79		4.16699	44.73	629	47.41	44.22		4.16699	43.58	578.9	47.48	40.74		4.16699	39.69	575.2	45.71	37.2
4.25032	48.75	832.5	72.64	1257		4.25032	49.74	639.5	68.37	49.6		4.25032	48.2	650.4	51.57	49.1		4.25032	45.25	660.9	47.8	45.84		4.25032	45.42	608.4	48.24	41.65		4.25032	41.07	605	46.94	37.19
4.33366	48.91	872.5	74.47	1292		4.33366	50.12	673.5	66.84	51.26		4.33366	50.16	678.1	53.29	50.26		4.33366	46.78	690	49.42	45.94		4.33366	46.17	637.2	50.29	41		4.33366	42.07	632.5	47.25	38.79
4.41699	49.59	913.2	76.17	1325		4.41699	50.9	705.3	71.25	51.7		4.41699	51.1	712	54.17	51		4.41699	47.21	719.1	49.48	46.66		4.41699	46.95	662.4	50.72	42.9		4.41699	43.69	663.2	47.62	39.42
4.50033	50.39	951.4	78.63	1355		4.50033	52.36	743.4	74.31	53.08		4.50033	52.05	742.8	53.81	51.5		4.50033	47.45	750	50.88	47.91		4.50033	47.63	693.3	51.82	43.01		4.50033	43.29	690	48.61	40.05
4.58367	51.6	980.6	80.48	1398		4.58367	53.14	778	72.91	53.29		4.58367	53.01	774.9	55.94	52.07		4.58367	48.31	779	52.95	47.94		4.58367	48.28	725.2	52.59	43.34		4.58367	44.4	721.9	48.95	41.31
4.667	52.46	1025	82.38	1425		4.667	54.52	809	73.87	54.14		4.667	52.08	802.1	55.25	52.49		4.667	48.39	808.8	52.23	47.95		4.667	49.67	750.3	53.86	43.5		4.667	44.46	748.4	50.07	40.53
4.75033	52.08	1075	84.36	1466		4.75033	55.25	842.2	75.57	54.68		4.75033	54.26	835	57.85	54.01		4.75033	47.82	838.9	53.97	49.08		4.75033	50.04	785.3	53.63	43.74		4.75033	45.9	780.4	50.15	41.53
4.8337	52.79	1100	84.53	1501		4.8337	55.34	880.7	75.45	56.15		4.8337	54.81	863.1	56.46	53.71		4.8337	47.94	870.8	54.03	49.61		4.8337	51.03	813.4	55.59	44.52		4.8337	46.15	809.2	51.5	41.57
4.91703	53.63	1131	87.46	1525		4.91703	57.35	913.6	74.2	56.28		4.91703	55.99	897.4	59.25	53.83		4.91703	48.87	900.4	55.29	51		4.91703	52.38	844.8	55.58	44.76		4.91703	47.15	833.3	52.56	42.85
5.00024	54.54	1180	89.56	1549		5.00024	56.59	953.8	76.75	57.43		5.00024	56.56	925.8	59.5	55.16		5.00024	50.02	933.4	56.03	50.99		5.00024	52.68	880.8	56.31	45.7		5.00024	46.5	874.3	53.16	43.12

## Sheet: Ext. Fig.1b
time (min)	BocK Standard (5 µM)		time (min)	no ncAA (BocK)		time (min)	BocK (2 mM) K12		time (min)	BocK (2 mM) 𝞓oppA			time (min)	G-AisoK standard (5 µM)		time (min)	no ncAA (G-AisoK)		time (min)	G-AisoK (2 mM) K12		time (min)	G-AisoK (2 mM) 𝞓oppA		time (min)	AisoK standard (5 µM)		time (min)	no ncAA (AisoK)		time (min)	AisoK (2 mM) K12		time (min)	AisoK (2 mM) 𝞓oppA		time (min)	G-AisoK (2 mM) K12		time (min)	G-AisoK (2 mM) 𝞓oppA
0.0364833	862		0.0371667	597		0.0371833	695		0.0368833	735			0.03655	389		0.0371833	352		0.0371667	373		0.0372	366		0.0365	632		0.0371	613		0.03715	602		0.0367833	632		0.0371167	620		0.0371167	591
0.0516167	1057		0.0523	718		0.0523167	826		0.0520167	894			0.0516833	444		0.0523167	407		0.0523	415		0.0523333	418		0.0516333	776		0.0522333	732		0.0522833	739		0.0519167	727		0.05225	773		0.05225	711
0.06675	1017		0.0674333	691		0.06745	791		0.06715	860			0.0668167	445		0.06745	412		0.0674333	434		0.0674667	426		0.0667667	768		0.0673667	726		0.0674167	737		0.06705	740		0.0673833	757		0.0673833	728
0.0819	1025		0.0825667	696		0.0825833	793		0.0823	861			0.08195	454		0.0826	421		0.0825667	446		0.0826167	438		0.0819	791		0.0825167	753		0.08255	757		0.0822	768		0.0825167	781		0.0825333	750
0.0970333	1017		0.0977	693		0.0977167	783		0.0974333	844			0.0970833	457		0.0977333	421		0.0977	450		0.09775	443		0.0970333	801		0.09765	768		0.0976833	762		0.0973333	783		0.09765	792		0.0976667	753
0.112167	1011		0.112833	693		0.11285	772		0.112567	827			0.112217	460		0.112867	421		0.112833	452		0.112883	446		0.112167	812		0.112783	779		0.112817	765		0.112467	791		0.112783	800		0.1128	756
0.1273	1003		0.127967	693		0.127983	762		0.1277	812			0.12735	463		0.128	422		0.127967	455		0.128017	447		0.1273	816		0.127917	781		0.12795	768		0.1276	793		0.127917	802		0.127933	762
0.142433	991		0.143117	692		0.143133	754		0.142833	800			0.1425	464		0.143133	426		0.143117	456		0.14315	447		0.14245	817		0.14305	781		0.1431	769		0.142733	792		0.143067	798		0.143067	770
0.157567	978		0.15825	689		0.158267	753		0.157967	792			0.157633	461		0.158267	429		0.15825	455		0.158283	448		0.157583	815		0.158183	778		0.158233	771		0.157867	790		0.1582	795		0.1582	777
0.1727	967		0.173383	686		0.1734	753		0.1731	782			0.172767	462		0.1734	431		0.173383	453		0.173417	451		0.172717	819		0.173317	777		0.173367	774		0.173	787		0.173333	793		0.173333	782
0.18785	958		0.188517	687		0.188533	749		0.18825	772			0.1879	463		0.18855	431		0.188517	453		0.188567	451		0.18785	825		0.188467	777		0.1885	777		0.18815	782		0.188467	794		0.188483	778
0.202983	947		0.20365	687		0.203667	741		0.203383	763			0.203033	467		0.203683	433		0.20365	454		0.2037	448		0.202983	833		0.2036	778		0.203633	775		0.203283	780		0.2036	797		0.203617	769
0.218117	935		0.218783	686		0.2188	739		0.218517	756			0.218167	469		0.218817	437		0.218783	455		0.218833	444		0.218117	834		0.218733	778		0.218767	773		0.218417	781		0.218733	800		0.21875	762
0.23325	928		0.233933	682		0.23395	743		0.23365	750			0.233317	468		0.23395	438		0.233933	456		0.233967	444		0.233267	834		0.233867	777		0.233917	770		0.23355	785		0.233883	799		0.233883	761
0.248383	925		0.249067	677		0.249083	746		0.248783	743			0.24845	465		0.249083	437		0.249067	457		0.2491	446		0.2484	829		0.249	779		0.24905	771		0.248683	788		0.249017	794		0.249017	765
0.263517	925		0.2642	675		0.264217	741		0.263917	734			0.263583	461		0.264217	433		0.2642	455		0.264233	449		0.263533	824		0.264133	783		0.264183	772		0.263817	788		0.26415	789		0.26415	769
0.27865	919		0.279333	674		0.27935	728		0.27905	726			0.278717	461		0.27935	430		0.279333	452		0.279367	449		0.278667	817		0.279267	786		0.279317	774		0.27895	782		0.279283	787		0.279283	768
0.2938	908		0.294467	673		0.294483	714		0.2942	719			0.29385	464		0.2945	428		0.294467	448		0.294517	448		0.2938	813		0.294417	785		0.29445	774		0.2941	777		0.294417	792		0.294433	768
0.308933	897		0.3096	670		0.309617	704		0.309333	714			0.308983	467		0.309633	428		0.3096	446		0.30965	448		0.308933	813		0.30955	785		0.309583	776		0.309233	775		0.30955	801		0.309567	778
0.324067	888		0.324733	669		0.32475	702		0.324467	712			0.324117	471		0.324767	430		0.324733	448		0.324783	449		0.324067	837		0.324683	793		0.324717	795		0.324367	794		0.324683	828		0.3247	814
0.3392	877		0.339883	670		0.3399	701		0.3396	711			0.339267	476		0.3399	441		0.339883	456		0.339917	456		0.339217	899		0.339817	821		0.339867	848		0.3395	845		0.339833	883		0.339833	888
0.354333	866		0.355017	674		0.355033	699		0.354733	706			0.3544	482		0.355033	464		0.355017	467		0.35505	468		0.35435	1005		0.35495	873		0.355	940		0.354633	935		0.354967	977		0.354967	1009
0.369467	855		0.37015	673		0.370167	692		0.369867	700			0.369533	490		0.370167	500		0.37015	479		0.370183	482		0.369483	1132		0.370083	946		0.370133	1051		0.369767	1042		0.3701	1096		0.3701	1167
0.384617	845		0.385283	670		0.3853	686		0.385017	694			0.384667	500		0.385317	539		0.385283	489		0.385333	496		0.384617	1244		0.385233	1024		0.385267	1154		0.384917	1137		0.385233	1209		0.38525	1330
0.39975	837		0.400417	665		0.400433	685		0.40015	690			0.3998	514		0.40045	570		0.400417	499		0.400467	508		0.39975	1303		0.400367	1091		0.4004	1219		0.40005	1190		0.400367	1287		0.400383	1442
0.414883	830		0.41555	662		0.415567	689		0.415283	689			0.414933	559		0.415583	612		0.41555	508		0.4156	520		0.414883	1290		0.4155	1140		0.415533	1207		0.415183	1163		0.4155	1280		0.415517	1429
0.430017	822		0.430683	662		0.4307	689		0.430417	689			0.430067	946		0.430717	766		0.430683	595		0.430733	687		0.430017	1381		0.430633	1287		0.430667	1276		0.430317	1140		0.430633	1292		0.43065	1457
0.44515	816		0.445833	662		0.44585	688		0.44555	692			0.445217	3297		0.44585	1763		0.445833	1282		0.445867	1970		0.445167	2320		0.445767	1971		0.445817	2173		0.44545	1799		0.445783	2032		0.445783	2338
0.460283	809		0.460967	659		0.460983	686		0.460683	692			0.46035	7948		0.460983	4003		0.460967	2682		0.461	4517		0.4603	4683		0.4609	3421		0.46095	4319		0.460583	3650		0.460917	3940		0.460917	4511
0.475417	800		0.4761	656		0.476117	687		0.475817	687			0.475483	13165		0.476117	6786		0.4761	4342		0.476133	7413		0.475433	8149		0.476033	5293		0.476083	7392		0.475717	6519		0.47605	6756		0.47605	7622
0.490567	791		0.491233	654		0.49125	687		0.490967	679			0.490617	16233		0.491267	8773		0.491233	5462		0.491283	9181		0.490567	11494		0.491183	6864		0.491217	10346		0.490867	9449		0.491183	9492		0.4912	10573
0.5057	783		0.506367	653		0.506383	685		0.5061	675			0.50575	16099		0.5064	9179		0.506367	5707		0.506417	9303		0.5057	13596		0.506317	7629		0.50635	12317		0.506	11536		0.506317	11326		0.506333	12507
0.520833	777		0.5215	653		0.521517	681		0.521233	675			0.520883	13845		0.521533	8335		0.5215	5331		0.52155	8335		0.520833	14209		0.52145	7625		0.521483	13175		0.521133	12516		0.52145	12101		0.521467	13305
0.535967	772		0.53665	654		0.536667	679		0.536367	676			0.536033	11672		0.536667	7305		0.53665	4961		0.536683	7452		0.535983	14070		0.536583	7328		0.536633	13500		0.536267	12876		0.5366	12373		0.5366	13574
0.5511	769		0.551783	658		0.5518	675		0.5515	674			0.551167	10068		0.5518	6574		0.551783	4727		0.551817	6806		0.551117	13840		0.551717	7052		0.551767	13603		0.5514	12958		0.551733	12429		0.551733	13595
0.566233	763		0.566917	660		0.566933	673		0.566633	668			0.5663	8769		0.566933	6008		0.566917	4622		0.56695	6274		0.56625	13703		0.56685	6822		0.5669	13554		0.566533	12838		0.566867	12369		0.566867	13430
0.581367	756		0.58205	657		0.582067	673		0.581767	660			0.581433	7729		0.582067	5582		0.58205	4701		0.582083	5880		0.581383	13437		0.581983	6553		0.582033	13225		0.581667	12437		0.582	12167		0.582	12956
0.596517	748		0.597183	652		0.5972	677		0.596917	656			0.596567	6971		0.597217	5274		0.597183	5010		0.597233	5672		0.596517	12711		0.597133	6114		0.597167	12453		0.596817	11653		0.597133	11717		0.59715	12059
0.61165	743		0.612317	653		0.612333	678		0.61205	655			0.6117	6443		0.61235	5044		0.612317	5527		0.612367	5609		0.61165	11378		0.612267	5465		0.6123	11271		0.61195	10529		0.612267	10964		0.612283	10782
0.626783	742		0.62745	658		0.627467	675		0.627183	659			0.626833	6056		0.627483	4828		0.62745	6133		0.6275	5611		0.626783	9670		0.6274	4719		0.627433	9900		0.627083	9256		0.6274	9967		0.627417	9346
0.641917	742		0.6426	662		0.642617	668		0.642317	662			0.641983	5714		0.642617	4590		0.6426	6713		0.642633	5643		0.641933	7933		0.642533	4025		0.642583	8565		0.642217	8042		0.64255	8862		0.64255	7979
0.65705	738		0.657733	658		0.65775	668		0.65745	663			0.657117	5454		0.65775	4313		0.657733	7174		0.657767	5648		0.657067	6418		0.657667	3439		0.657717	7383		0.65735	6957		0.657683	7774		0.657683	6807
0.672183	731		0.672867	654		0.672883	669		0.672583	661			0.67225	5293		0.672883	4054		0.672867	7453		0.6729	5509		0.6722	5202		0.6728	2959		0.67285	6370		0.672483	6015		0.672817	6784		0.672817	5837
0.687333	719		0.688	656		0.688017	668		0.687733	660			0.687383	5160		0.688033	3822		0.688	7491		0.68805	5176		0.687333	4267		0.68795	2569		0.687983	5478		0.687633	5184		0.68795	5904		0.687967	4995
0.702467	708		0.703133	663		0.70315	665		0.702867	658			0.702517	4882		0.703167	3587		0.703133	7209		0.703183	4679		0.702467	3520		0.703083	2237		0.703117	4627		0.702767	4393		0.703083	5081		0.7031	4179
0.7176	703		0.718267	667		0.718283	660		0.718	655			0.71765	4347		0.7183	3289		0.718267	6587		0.718317	4129		0.7176	2892		0.718217	1941		0.71825	3758		0.7179	3585		0.718217	4240		0.718233	3350
0.732733	704		0.7334	666		0.733417	659		0.733133	651			0.732783	3638		0.733433	2918		0.7334	5741		0.73345	3605		0.732733	2311		0.73335	1666		0.733383	2899		0.733033	2776		0.73335	3365		0.733367	2563
0.747867	705		0.74855	662		0.748567	661		0.748267	647			0.747933	2974		0.748567	2524		0.74855	4870		0.748583	3120		0.747883	1802		0.748483	1421		0.748533	2164		0.748167	2066		0.7485	2546		0.7485	1911
0.763	707		0.763683	658		0.7637	663		0.7634	645			0.763067	2501		0.7637	2199		0.763683	4165		0.763717	2695		0.763017	1404		0.763617	1230		0.763667	1646		0.7633	1557		0.763633	1902		0.763633	1451
0.778133	708		0.778817	658		0.778833	663		0.778533	646			0.7782	2234		0.778833	1992		0.778817	3722		0.77885	2418		0.77815	1149		0.77875	1109		0.7788	1334		0.778433	1251		0.778767	1486		0.778767	1165
0.793283	709		0.79395	657		0.793967	663		0.793683	646			0.793333	2124		0.793983	1904		0.79395	3498		0.794	2300		0.793283	1005		0.7939	1043		0.793933	1160		0.793583	1084		0.7939	1252		0.793917	1004
0.808417	706		0.809083	654		0.8091	662		0.808817	644			0.808467	2115		0.809117	1914		0.809083	3429		0.809133	2300		0.808417	937		0.809033	997		0.809067	1054		0.808717	996		0.809033	1116		0.80905	910
0.82355	701		0.824217	650		0.824233	663		0.82395	643			0.8236	2188		0.82425	1990		0.824217	3467		0.824267	2405		0.82355	890		0.824167	953		0.8242	975		0.82385	940		0.824167	1024		0.824183	847
0.838683	698		0.839367	650		0.839383	661		0.839083	647			0.83875	2313		0.839383	2119		0.839367	3592		0.8394	2664		0.8387	842		0.8393	914		0.83935	902		0.838983	893		0.839317	942		0.839317	797
0.853817	700		0.8545	654		0.854517	657		0.854217	651			0.853883	2459		0.854517	2310		0.8545	3810		0.854533	3080		0.853833	792		0.854433	873		0.854483	834		0.854117	846		0.85445	868		0.85445	754
0.86895	700		0.869633	657		0.86965	653		0.86935	650			0.869017	2628		0.86965	2568		0.869633	4145		0.869667	3503		0.868967	747		0.869567	833		0.869617	770		0.86925	801		0.869583	803		0.869583	717
0.884083	693		0.884767	660		0.884783	651		0.884483	641			0.88415	2852		0.884783	2909		0.884767	4612		0.8848	3817		0.8841	711		0.8847	794		0.88475	715		0.884383	757		0.884717	747		0.884717	683
0.899233	683		0.8999	662		0.899917	653		0.899633	632			0.899283	3137		0.899933	3315		0.8999	5201		0.89995	4030		0.899233	684		0.89985	765		0.899883	674		0.899533	716		0.89985	701		0.899867	658
0.914367	677		0.915033	664		0.91505	655		0.914767	631			0.914417	3445		0.915067	3740		0.915033	5849		0.915083	4248		0.914367	662		0.914983	748		0.915017	649		0.914667	681		0.914983	663		0.915	644
0.9295	679		0.930167	665		0.930183	659		0.9299	636			0.92955	3719		0.9302	4136		0.930167	6452		0.930217	4548		0.9295	646		0.930117	740		0.93015	636		0.9298	656		0.930117	639		0.930133	640
0.944633	684		0.945317	665		0.945333	662		0.945033	642			0.9447	3958		0.945333	4473		0.945317	6914		0.94535	4871		0.94465	631		0.94525	735		0.9453	626		0.944933	642		0.945267	627		0.945267	639
0.959767	683		0.96045	662		0.960467	665		0.960167	646			0.959833	4183		0.960467	4759		0.96045	7152		0.960483	5102		0.959783	619		0.960383	729		0.960433	613		0.960067	631		0.9604	623		0.9604	636
0.9749	681		0.975583	658		0.9756	664		0.9753	648			0.974967	4396		0.9756	5009		0.975583	7152		0.975617	5179		0.974917	610		0.975517	726		0.975567	605		0.9752	618		0.975533	623		0.975533	631
0.99005	681		0.990717	654		0.990733	660		0.99045	647			0.9901	4570		0.99075	5163		0.990717	6904		0.990767	5241		0.99005	601		0.990667	729		0.9907	601		0.99035	601		0.990667	625		0.990683	628
1.00518	683		1.00585	652		1.00587	654		1.00558	646			1.00523	4933		1.00588	5249		1.00585	6507		1.0059	5760		1.00518	589		1.0058	737		1.00583	600		1.00548	583		1.0058	627		1.00582	627
1.02032	684		1.02098	654		1.021	653		1.02072	643			1.02037	5846		1.02102	5441		1.02098	6183		1.02103	7059		1.02032	572		1.02093	741		1.02097	594		1.02062	567		1.02093	630		1.02095	629
1.03545	682		1.03612	656		1.03613	653		1.03585	642			1.0355	7396		1.03615	5890		1.03612	6135		1.03617	8853		1.03545	552		1.03607	730		1.0361	582		1.03575	552		1.03607	630		1.03608	632
1.05058	679		1.05127	654		1.05128	658		1.05098	640			1.05065	9090		1.05128	6519		1.05127	6300		1.0513	10342		1.0506	537		1.0512	702		1.05125	567		1.05088	538		1.05122	628		1.05122	630
1.06572	676		1.0664	649		1.06642	659		1.06612	638			1.06578	10198		1.06642	7003		1.0664	6394		1.06643	10846		1.06573	526		1.06633	667		1.06638	553		1.06602	525		1.06635	621		1.06635	623
1.08085	670		1.08153	645		1.08155	658		1.08125	637			1.08092	10255		1.08155	7061		1.08153	6138		1.08157	10267		1.08087	518		1.08147	632		1.08152	541		1.08115	512		1.08148	606		1.08148	610
1.096	662		1.09667	645		1.09668	655		1.0964	639			1.09605	9447		1.0967	6738		1.09667	5542		1.09672	9022		1.096	507		1.09662	599		1.09665	530		1.0963	498		1.09662	586		1.09663	593
1.11113	660		1.1118	650		1.11182	654		1.11153	640			1.11118	8284		1.11183	6321		1.1118	4843		1.11185	7524		1.11113	492		1.11175	567		1.11178	518		1.11143	482		1.11175	565		1.11177	571
1.12627	663		1.12693	657		1.12695	654		1.12667	636			1.12632	7235		1.12697	6049		1.12693	4259		1.12698	6095		1.12627	474		1.12688	536		1.12692	509		1.12657	466		1.12688	550		1.1269	546
1.1414	670		1.14208	660		1.1421	656		1.1418	629			1.14147	6559		1.1421	6033		1.14208	3878		1.14212	4972		1.14142	457		1.14202	510		1.14207	503		1.1417	449		1.14203	543		1.14203	521
1.15653	673		1.15722	656		1.15723	658		1.15693	626			1.1566	6306		1.15723	6218		1.15722	3698		1.15725	4253		1.15655	443		1.15715	489		1.1572	495		1.15683	434		1.15717	538		1.15717	504
1.17167	672		1.17235	649		1.17237	659		1.17207	628			1.17173	6357		1.17237	6517		1.17235	3667		1.17238	3902		1.17168	434		1.17228	473		1.17233	485		1.17197	420		1.1723	530		1.1723	492
1.1868	666		1.18748	645		1.1875	657		1.1872	634			1.18687	6585		1.1875	6832		1.18748	3727		1.18752	3823		1.18682	426		1.18742	457		1.18747	475		1.1871	408		1.18743	519		1.18743	484
1.20195	661		1.20262	644		1.20263	653		1.20235	637			1.202	6891		1.20265	7122		1.20262	3845		1.20267	3926		1.20195	413		1.20257	441		1.2026	467		1.20225	398		1.20257	508		1.20258	476
1.21708	659		1.21775	645		1.21777	649		1.21748	639			1.21713	7225		1.21778	7371		1.21775	4035		1.2178	4142		1.21708	394		1.2177	425		1.21773	462		1.21738	386		1.2177	499		1.21772	467
1.23222	661		1.23288	644		1.2329	648		1.23262	638			1.23227	7561		1.23292	7595		1.23288	4313		1.23293	4443		1.23222	375		1.23283	411		1.23287	455		1.23252	374		1.23283	492		1.23285	458
1.24735	672		1.24803	645		1.24805	655		1.24775	645			1.24742	7874		1.24805	7787		1.24803	4700		1.24807	4810		1.24737	362		1.24797	400		1.24802	446		1.24765	361		1.24798	485		1.24798	448
1.26248	818		1.26317	661		1.26318	757		1.26288	798			1.26255	8174		1.26318	7953		1.26317	5206		1.2632	5243		1.2625	351		1.2631	389		1.26315	436		1.26278	352		1.26312	480		1.26312	439
1.27762	1294		1.2783	716		1.27832	1144		1.27802	1288			1.27768	8461		1.27832	8129		1.2783	5826		1.27833	5731		1.27763	341		1.27823	378		1.27828	426		1.27792	347		1.27825	477		1.27825	429
1.29277	2022		1.29343	802		1.29345	1828		1.29317	2048			1.29282	8722		1.29347	8352		1.29343	6536		1.29348	6262		1.29277	330		1.29338	367		1.29342	417		1.29307	344		1.29338	471		1.2934	420
1.3079	2706		1.30857	884		1.30858	2566		1.3083	2770			1.30795	8942		1.3086	8643		1.30857	7292		1.30862	6826		1.3079	320		1.30852	356		1.30855	407		1.3082	338		1.30852	458		1.30853	408
1.32303	3042		1.3237	928		1.32372	3005		1.32343	3143			1.32308	9136		1.32373	8989		1.3237	8041		1.32375	7399		1.32303	314		1.32365	347		1.32368	397		1.32333	331		1.32365	443		1.32367	396
1.33817	2996		1.33883	944		1.33885	2957		1.33857	3087			1.33822	9317		1.33887	9406		1.33883	8736		1.33888	7964		1.33817	312		1.33878	338		1.33882	385		1.33847	324		1.33878	427		1.3388	385
1.3533	2690		1.35398	968		1.354	2511		1.3537	2724			1.35337	9534		1.354	9895		1.35398	9346		1.35402	8517		1.35332	308		1.35392	327		1.35397	374		1.3536	318		1.35393	412		1.35393	381
1.36843	2303		1.36912	1035		1.36913	1944		1.36883	2238			1.3685	9806		1.36913	10439		1.36912	9867		1.36915	9065		1.36845	302		1.36905	318		1.3691	367		1.36873	312		1.36907	399		1.36907	379
1.38357	1813		1.38425	1059		1.38427	1409		1.38397	1674			1.38363	10175		1.38427	10964		1.38425	10330		1.38428	9613		1.38358	294		1.38418	310		1.38423	364		1.38387	306		1.3842	386		1.3842	376
1.39872	1312		1.39938	975		1.3994	991		1.39912	1146			1.39877	10632		1.39942	11428		1.39938	10765		1.39943	10143		1.39872	287		1.39933	301		1.39937	362		1.39902	303		1.39933	373		1.39935	368
1.41385	911		1.41452	798		1.41453	725		1.41425	760			1.4139	11149		1.41455	11827		1.41452	11209		1.41457	10644		1.41385	283		1.41447	293		1.4145	359		1.41415	303		1.41447	362		1.41448	360
1.42898	694		1.42965	635		1.42967	594		1.42938	553			1.42903	11660		1.42968	12199		1.42965	11669		1.4297	11139		1.42898	282		1.4296	287		1.42963	354		1.42928	302		1.4296	355		1.42962	354
1.44412	625		1.4448	561		1.44482	558		1.44452	481			1.44418	12109		1.44482	12562		1.4448	12143		1.44483	11644		1.44413	281		1.44473	283		1.44478	346		1.44442	300		1.44475	351		1.44475	347
1.45925	679		1.45993	590		1.45995	609		1.45965	544			1.45932	12462		1.45995	12940		1.45993	12599		1.45997	12153		1.45927	279		1.45987	281		1.45992	336		1.45955	297		1.45988	345		1.45988	339
1.47438	806		1.47507	678		1.47508	715		1.47478	708			1.47445	12756		1.47508	13339		1.47507	13063		1.4751	12662		1.4744	277		1.475	278		1.47505	326		1.47468	295		1.47502	337		1.47502	332
1.48952	964		1.4902	802		1.49022	834		1.48992	891			1.48958	13039		1.49022	13760		1.4902	13553		1.49023	13172		1.48953	274		1.49013	274		1.49018	318		1.48982	293		1.49015	327		1.49015	326
1.50467	1096		1.50533	933		1.50535	922		1.50507	999			1.50472	13385		1.50537	14211		1.50533	14093		1.50538	13696		1.50467	270		1.50528	273		1.50532	311		1.50497	289		1.50528	319		1.5053	324
1.5198	1141		1.52047	1006		1.52048	943		1.5202	980			1.51985	13833		1.5205	14697		1.52047	14668		1.52052	14253		1.5198	268		1.52042	275		1.52045	305		1.5201	284		1.52042	312		1.52043	322
1.53493	1097		1.5356	992		1.53562	903		1.53533	882			1.53498	14382		1.53563	15239		1.5356	15267		1.53565	14835		1.53493	266		1.53555	278		1.53558	298		1.53523	279		1.53555	305		1.53557	319
1.55007	1030		1.55075	934		1.55077	863		1.55047	822			1.55013	14990		1.55077	15845		1.55075	15893		1.55078	15446		1.55008	263		1.55068	278		1.55073	293		1.55037	274		1.5507	298		1.5507	314
1.5652	1017		1.56588	914		1.5659	870		1.5656	853			1.56527	15649		1.5659	16492		1.56588	16578		1.56592	16076		1.56522	261		1.56582	275		1.56587	290		1.5655	271		1.56583	291		1.56583	309
1.58033	1040		1.58102	940		1.58103	915		1.58073	917			1.5804	16334		1.58103	17187		1.58102	17330		1.58105	16739		1.58035	259		1.58095	271		1.581	288		1.58063	271		1.58097	285		1.58097	303
1.59548	1065		1.59615	985		1.59617	974		1.59588	974			1.59553	17040		1.59618	17921		1.59615	18119		1.5962	17453		1.59548	259		1.5961	270		1.59613	286		1.59578	272		1.5961	281		1.59612	297
1.61062	1069		1.61128	1012		1.6113	1023		1.61102	1002			1.61067	17780		1.61132	18676		1.61128	18923		1.61133	18219		1.61062	259		1.61123	271		1.61127	285		1.61092	273		1.61123	277		1.61125	291
1.62575	1068		1.62642	1031		1.62643	1080		1.62615	1023			1.6258	18551		1.62645	19409		1.62642	19739		1.62647	19038		1.62575	259		1.62637	273		1.6264	283		1.62605	272		1.62637	275		1.62638	286
1.64088	1090		1.64155	1084		1.64157	1410		1.64128	1140			1.64093	19353		1.64158	20121		1.64155	20540		1.6416	19862		1.64088	260		1.6415	274		1.64153	279		1.64118	271		1.6415	274		1.64152	282
1.65602	1215		1.6567	1419		1.65672	3461		1.65642	2046			1.65608	20208		1.65672	20814		1.6567	21332		1.65673	20678		1.65603	260		1.65663	276		1.65668	277		1.65632	268		1.65665	274		1.65665	281
1.67115	1808		1.67183	2678		1.67185	9291		1.67155	5608			1.67122	21110		1.67185	21528		1.67183	22069		1.67187	21486		1.67117	260		1.67177	279		1.67182	277		1.67145	266		1.67178	273		1.67178	282
1.68628	3535		1.68697	5071		1.68698	18104		1.68668	12399			1.68635	22032		1.68698	22270		1.68697	22780		1.687	22308		1.6863	262		1.6869	285		1.68695	281		1.68658	267		1.68692	275		1.68692	284
1.70143	6297		1.7021	7648		1.70212	25568		1.70183	19587			1.70148	22952		1.70213	23016		1.7021	23494		1.70215	23124		1.70143	268		1.70205	293		1.70208	287		1.70173	270		1.70205	280		1.70207	287
1.71657	8836		1.71723	8924		1.71725	27287		1.71697	22898			1.71662	23851		1.71727	23759		1.71723	24246		1.71728	23946		1.71657	278		1.71718	301		1.71722	295		1.71687	278		1.71718	289		1.7172	294
1.7317	9666		1.73237	8234		1.73238	22809		1.7321	20565			1.73175	24707		1.7324	24494		1.73237	24974		1.73242	24750		1.7317	292		1.73232	313		1.73235	306		1.732	288		1.73232	301		1.73233	306
1.74683	8447		1.74752	6285		1.74753	15731		1.74723	14782			1.7469	25521		1.74753	25165		1.74752	25633		1.74755	25497		1.74685	306		1.74745	330		1.7475	320		1.74713	301		1.74747	314		1.74747	321
1.76197	6212		1.76265	4432		1.76267	10073		1.76237	9484			1.76203	26207		1.76267	25680		1.76265	26140		1.76268	26095		1.76198	327		1.76258	353		1.76263	337		1.76227	319		1.7626	329		1.7626	339
1.7771	4451		1.77778	3442		1.7778	6789		1.7775	6405			1.77717	26696		1.7778	26022		1.77778	26429		1.77782	26445		1.77712	356		1.77772	382		1.77777	360		1.7774	344		1.77773	350		1.77773	362
1.79223	3640		1.79292	3114		1.79293	5057		1.79263	4853			1.7923	26902		1.79293	26191		1.79292	26576		1.79295	26542		1.79225	391		1.79285	412		1.7929	387		1.79253	373		1.79287	376		1.79287	387
1.80738	3364		1.80805	3009		1.80807	4098		1.80778	3951			1.80743	26906		1.80808	26338		1.80805	26708		1.8081	26523		1.80738	422		1.808	436		1.80803	412		1.80768	400		1.808	401		1.80802	408
1.82252	3105		1.82318	2774		1.8232	3479		1.82292	3317			1.82257	26905		1.82322	26623		1.82318	27053		1.82323	26594		1.82252	437		1.82313	443		1.82317	425		1.82282	416		1.82313	415		1.82315	415
1.83765	2656		1.83832	2342		1.83833	2998		1.83805	2813			1.8377	27167		1.83835	27166		1.83832	27675		1.83837	26955		1.83765	434		1.83827	430		1.8383	422		1.83795	414		1.83827	412		1.83828	406
1.85278	2112		1.85347	1865		1.85348	2642		1.85318	2459			1.85285	27818		1.85348	27879		1.85347	28446		1.8535	27621		1.8528	417		1.8534	402		1.85345	408		1.85308	399		1.85342	397		1.85342	387
1.86792	1705		1.8686	1552		1.86862	2382		1.86832	2233			1.86798	28680		1.86862	28553		1.8686	29038		1.86863	28403		1.86793	396		1.86853	373		1.86858	395		1.86822	379		1.86855	379		1.86855	369
1.88305	1475		1.88373	1376		1.88375	2179		1.88345	2067			1.88312	29394		1.88375	28904		1.88373	29291		1.88377	29013		1.88307	375		1.88367	346		1.88372	383		1.88335	362		1.88368	363		1.88368	356
1.8982	1337		1.89887	1268		1.89888	2013		1.8986	1933			1.89825	29701		1.8989	28889		1.89887	29148		1.89892	29256		1.8982	361		1.89882	324		1.89885	375		1.8985	351		1.89882	350		1.89883	349
1.91333	1245		1.914	1197		1.91402	1887		1.91373	1827			1.91338	29569		1.91403	28591		1.914	28780		1.91405	29075		1.91333	350		1.91395	306		1.91398	369		1.91363	342		1.91395	340		1.91397	343
1.92847	1181		1.92913	1152		1.92915	1802		1.92887	1759			1.92852	29191		1.92917	28289		1.92913	28445		1.92918	28642		1.92847	340		1.92908	292		1.92912	365		1.92877	334		1.92908	332		1.9291	337
1.9436	1139		1.94427	1121		1.94428	1740		1.944	1712			1.94365	28911		1.9443	28167		1.94427	28340		1.94432	28354		1.9436	328		1.94422	283		1.94425	357		1.9439	324		1.94422	325		1.94423	328
1.95873	1114		1.95942	1095		1.95943	1693		1.95913	1674			1.9588	28871		1.95943	28248		1.95942	28282		1.95945	28402		1.95875	312		1.95935	278		1.9594	343		1.95903	311		1.95937	315		1.95937	317
1.97387	1100		1.97455	1076		1.97457	1655		1.97427	1633			1.97393	28996		1.97457	28365		1.97455	27706		1.97458	28797		1.97388	294		1.97448	275		1.97453	323		1.97417	296		1.9745	302		1.9745	304
1.989	1097		1.98968	1066		1.9897	1621		1.9894	1589			1.98907	29141		1.9897	28408		1.98968	25707		1.98972	29287		1.98902	279		1.98962	272		1.98967	306		1.9893	283		1.98963	291		1.98963	290
2.00415	1100		2.00482	1064		2.00483	1589		2.00455	1543			2.0042	29193		2.00485	28263		2.00482	21724		2.00487	29671		2.00415	268		2.00477	268		2.0048	307		2.00445	272		2.00477	298		2.00478	276
2.01928	1101		2.01995	1064		2.01997	1552		2.01968	1497			2.01933	29160		2.01998	27827		2.01995	16242		2.02	29907		2.01928	262		2.0199	266		2.01993	345		2.01958	266		2.0199	340		2.01992	265
2.03442	1097		2.03508	1058		2.0351	1509		2.03482	1451			2.03447	29017		2.03512	26571		2.03508	10655		2.03513	29894		2.03442	266		2.03503	269		2.03507	425		2.03472	267		2.03503	421		2.03505	256
2.04955	1085		2.05023	1040		2.05025	1464		2.04995	1403			2.04962	28441		2.05025	23683		2.05023	6341		2.05027	28920		2.04957	292		2.05017	284		2.05022	532		2.04985	291		2.05018	525		2.05018	256
2.06468	1066		2.06537	1017		2.06538	1422		2.06508	1355			2.06475	26721		2.06538	18872		2.06537	3861		2.0654	26048		2.0647	352		2.0653	326		2.06535	635		2.06498	356		2.06532	625		2.06532	278
2.07982	1037		2.0805	990		2.08052	1379		2.08022	1309			2.07988	23218		2.08052	12995		2.0805	2773		2.08053	20977		2.07983	441		2.08043	398		2.08048	708		2.08012	454		2.08045	699		2.08045	333
2.09495	995		2.09563	964		2.09565	1341		2.09535	1274			2.09502	17956		2.09565	7571		2.09563	2290		2.09567	14635		2.09497	533		2.09557	490		2.09562	740		2.09525	555		2.09558	737		2.09558	412
2.1101	948		2.11077	939		2.11078	1305		2.1105	1246			2.11015	11974		2.1108	3809		2.11077	1937		2.11082	8768		2.1101	603		2.11072	583		2.11075	736		2.1104	625		2.11072	738		2.11073	489
2.12523	911		2.1259	916		2.12592	1277		2.12563	1221			2.12528	6792		2.12593	1836		2.1259	1581		2.12595	4644		2.12523	643		2.12585	669		2.12588	710		2.12553	650		2.12585	719		2.12587	541
2.14037	886		2.14103	895		2.14105	1251		2.14077	1194			2.14042	3371		2.14107	1004		2.14103	1234		2.14108	2409		2.14037	664		2.14098	743		2.14102	677		2.14067	643		2.14098	702		2.141	563
2.1555	874		2.15618	882		2.1562	1226		2.1559	1165			2.15557	1634		2.1562	677		2.15618	960		2.15622	1396		2.15552	669		2.15612	795		2.15617	657		2.1558	629		2.15613	701		2.15613	564
2.17063	872		2.17132	874		2.17133	1192		2.17103	1134			2.1707	940		2.17133	574		2.17132	861		2.17135	947		2.17065	666		2.17125	831		2.1713	653		2.17093	618		2.17127	720		2.17127	563
2.18577	873		2.18645	868		2.18647	1154		2.18617	1101			2.18583	682		2.18647	611		2.18645	1022		2.18648	728		2.18578	696		2.18638	951		2.18643	679		2.18607	619		2.1864	760		2.1864	562
2.20092	878		2.20158	862		2.2016	1117		2.20132	1069			2.20097	620		2.20162	733		2.20158	1372		2.20163	611		2.20092	794		2.20153	1183		2.20157	734		2.20122	667		2.20153	806		2.20155	575
2.21605	883		2.21672	857		2.21673	1088		2.21645	1041			2.2161	722		2.21675	868		2.21672	1711		2.21677	577		2.21605	956		2.21667	1452		2.2167	801		2.21635	771		2.21667	843		2.21668	644
2.23118	893		2.23185	856		2.23187	1067		2.23158	1022			2.23123	927		2.23188	937		2.23185	1855		2.2319	687		2.23118	1139		2.2318	1624		2.23183	856		2.23148	909		2.2318	864		2.23182	779
2.24632	906		2.24698	866		2.247	1056		2.24672	1018			2.24637	1129		2.24702	936		2.24698	1794		2.24703	919		2.24632	1277		2.24693	1646		2.24697	891		2.24662	1038		2.24693	879		2.24695	956
2.26145	938		2.26213	898		2.26215	1061		2.26185	1051			2.26152	1276		2.26215	985		2.26213	1686		2.26217	1168		2.26147	1322		2.26207	1555		2.26212	903		2.26175	1115		2.26208	900		2.26208	1111
2.27658	1054		2.27727	1002		2.27728	1111		2.27698	1154			2.27665	1502		2.27728	1280		2.27727	1775		2.2773	1331		2.2766	1298		2.2772	1463		2.27725	938		2.27688	1134		2.27722	978		2.27722	1187
2.29172	1275		2.2924	1193		2.29242	1212		2.29212	1341			2.29178	1909		2.29242	1845		2.2924	2340		2.29243	1519		2.29173	1447		2.29233	1609		2.29238	1179		2.29202	1432		2.29235	1307		2.29235	1325
2.30687	1519		2.30753	1397		2.30755	1345		2.30727	1553			2.30692	2439		2.30757	2499		2.30753	3517		2.30758	1928		2.30687	2006		2.30748	2175		2.30752	1797		2.30717	2599		2.30748	2174		2.3075	1952
2.322	1641		2.32267	1499		2.32268	1452		2.3224	1689			2.32205	3889		2.3227	2962		2.32267	5011		2.32272	2592		2.322	2808		2.32262	2938		2.32265	2707		2.3223	4549		2.32262	3406		2.32263	3077
2.33713	1568		2.3378	1443		2.33782	1481		2.33753	1680			2.33718	10178		2.33783	3085		2.3378	6213		2.33785	3262		2.33713	3778		2.33775	3422		2.33778	4198		2.33743	6216		2.33775	4425		2.33777	4088
2.35227	1358		2.35295	1273		2.35297	1419		2.35267	1546			2.35233	23831		2.35297	2943		2.35295	6566		2.35298	3667		2.35228	7544		2.35288	3318		2.35293	9566		2.35257	6528		2.3529	6013		2.3529	4308
2.3674	1145		2.36808	1100		2.3681	1306		2.3678	1364			2.36747	41797		2.3681	2690		2.36808	5984		2.36812	3679		2.36742	17962		2.36802	2768		2.36807	23247		2.3677	5523		2.36803	28811		2.36803	3662
2.38253	999		2.38322	979		2.38323	1187		2.38293	1206			2.3826	56573		2.38323	2410		2.38322	4901		2.38325	3393		2.38255	34680		2.38315	2224		2.3832	44741		2.38283	4280		2.38317	103541		2.38317	2769
2.39767	921		2.39835	906		2.39837	1096		2.39807	1093			2.39773	62425		2.39837	2224		2.39835	3910		2.39838	2973		2.39768	50313		2.39828	1992		2.39833	66587		2.39797	3770		2.3983	224195		2.3983	2328
2.41282	884		2.41348	865		2.4135	1039		2.41322	1023			2.41287	58598		2.41352	2222		2.41348	3402		2.41353	2654		2.41282	55992		2.41343	2062		2.41347	79444		2.41312	3916		2.41343	342398		2.41345	2393
2.42795	867		2.42862	843		2.42863	1006		2.42835	986			2.428	48941		2.42865	2381		2.42862	3376		2.42867	2678		2.42795	49350		2.42857	2337		2.4286	78496		2.42825	4088		2.42857	398977		2.42858	2602
2.44308	860		2.44375	833		2.44377	986		2.44348	969			2.44313	37185		2.44378	2549		2.44375	3484		2.4438	2999		2.44308	36333		2.4437	2658		2.44373	67194		2.44338	3985		2.4437	374233		2.44372	2739
2.45822	859		2.4589	832		2.45892	974		2.45862	961			2.45828	26010		2.45892	2561		2.4589	3379		2.45893	3256		2.45823	24432		2.45883	2897		2.45888	52280		2.45852	3671		2.45885	299491		2.45885	2741
2.47335	863		2.47403	837		2.47405	964		2.47375	954			2.47342	17621		2.47405	2414		2.47403	3025		2.47407	3152		2.47337	16660		2.47397	3035		2.47402	38586		2.47365	3350		2.47398	220229		2.47398	2696
2.48848	872		2.48917	846		2.48918	961		2.48888	949			2.48855	12615		2.48918	2237		2.48917	2615		2.4892	2729		2.4885	12164		2.4891	3101		2.48915	28075		2.48878	3148		2.48912	154675		2.48912	2682
2.50363	886		2.5043	859		2.50432	966		2.50403	952			2.50368	9812		2.50433	2107		2.5043	2339		2.50435	2298		2.50363	9413		2.50425	3104		2.50428	20729		2.50393	3060		2.50425	106813		2.50427	2676
2.51877	909		2.51943	878		2.51945	978		2.51917	968			2.51882	7987		2.51947	2011		2.51943	2209		2.51948	2093		2.51877	7615		2.51938	3019		2.51942	15265		2.51907	2951		2.51938	72921		2.5194	2600
2.5339	940		2.53457	906		2.53458	998		2.5343	997			2.53395	6698		2.5346	1908		2.53457	2130		2.53462	2053		2.5339	6320		2.53452	2864		2.53455	11203		2.5342	2777		2.53452	49021		2.53453	2453
2.54903	975		2.5497	944		2.54972	1026		2.54943	1031			2.54908	5715		2.54973	1781		2.5497	2031		2.54975	2020		2.54903	5311		2.54965	2675		2.54968	8355		2.54933	2570		2.54965	33250		2.54967	2289
2.56417	1008		2.56485	984		2.56487	1059		2.56457	1061			2.56423	4917		2.56487	1653		2.56485	1901		2.56488	1930		2.56418	4516		2.56478	2491		2.56483	6456		2.56447	2373		2.5648	23612		2.5648	2157
2.5793	1029		2.57998	1013		2.58	1094		2.5797	1076			2.57937	4240		2.58	1537		2.57998	1756		2.58002	1807		2.57932	3909		2.57992	2321		2.57997	5218		2.5796	2211		2.57993	17799		2.57993	2064
2.59443	1039		2.59512	1032		2.59513	1125		2.59483	1078			2.5945	3646		2.59513	1436		2.59512	1611		2.59515	1684		2.59445	3430		2.59505	2161		2.5951	4397		2.59473	2080		2.59507	13989		2.59507	1984
2.60958	1051		2.61025	1058		2.61027	1155		2.60998	1078			2.60963	3145		2.61028	1344		2.61025	1481		2.6103	1577		2.60958	3036		2.6102	2003		2.61023	3835		2.60988	1960		2.6102	11372		2.61022	1902
2.62472	1098		2.62538	1120		2.6254	1207		2.62512	1110			2.62477	2738		2.62542	1258		2.62538	1372		2.62543	1480		2.62472	2685		2.62533	1853		2.62537	3437		2.62502	1842		2.62533	9542		2.62535	1815
2.63985	1220		2.64052	1247		2.64053	1322		2.64025	1211			2.6399	2421		2.64055	1188		2.64052	1281		2.64057	1388		2.63985	2373		2.64047	1709		2.6405	3113		2.64015	1740		2.64047	8194		2.64048	1724
2.65498	1431		2.65567	1440		2.65568	1525		2.65538	1400			2.65505	2164		2.65568	1134		2.65567	1204		2.6557	1299		2.655	2108		2.6556	1569		2.65565	2816		2.65528	1649		2.65562	7082		2.65562	1629
2.67012	1670		2.6708	1645		2.67082	1766		2.67052	1609			2.67018	1959		2.67082	1098		2.6708	1142		2.67083	1219		2.67013	1902		2.67073	1437		2.67078	2537		2.67042	1568		2.67075	6131		2.67075	1531
2.68525	1847		2.68593	1796		2.68595	1958		2.68565	1755			2.68532	1799		2.68595	1074		2.68593	1096		2.68597	1151		2.68527	1751		2.68587	1332		2.68592	2303		2.68555	1485		2.68588	5359		2.68588	1444
2.70038	1915		2.70107	1860		2.70108	2049		2.70078	1807			2.70045	1680		2.70108	1049		2.70107	1070		2.7011	1103		2.7004	1649		2.701	1267		2.70105	2114		2.70068	1407		2.70102	4775		2.70102	1377
2.71553	1931		2.7162	1887		2.71622	2149		2.71593	1934			2.71558	1584		2.71623	1020		2.7162	1050		2.71625	1073		2.71553	1584		2.71615	1240		2.71618	1973		2.71583	1349		2.71615	4324		2.71617	1334
2.73067	2144		2.73133	2095		2.73135	3194		2.73107	3279			2.73072	1514		2.73137	990		2.73133	1034		2.73138	1053		2.73067	1538		2.73128	1238		2.73132	1874		2.73097	1334		2.73128	3948		2.7313	1320
2.7458	2888		2.74647	2764		2.74648	6405		2.7462	7135			2.74585	1466		2.7465	971		2.74647	1020		2.74652	1037		2.7458	1526		2.74642	1271		2.74645	1846		2.7461	1393		2.74642	3653		2.74643	1370
2.76093	4067		2.76162	3776		2.76163	11284		2.76133	12718			2.761	1439		2.76163	973		2.76162	1018		2.76165	1032		2.76095	1600		2.76155	1375		2.7616	1923		2.76123	1536		2.76157	3520		2.76157	1504
2.77607	5098		2.77675	4610		2.77677	15350		2.77647	17071			2.77613	1417		2.77677	990		2.77675	1026		2.77678	1042		2.77608	1788		2.77668	1570		2.77673	2169		2.77637	1753		2.7767	3745		2.7767	1724
2.7912	5319		2.79188	4725		2.7919	16020		2.7916	17420			2.79127	1399		2.7919	1012		2.79188	1037		2.79192	1063		2.79122	2069		2.79182	1824		2.79187	2564		2.7915	1999		2.79183	4525		2.79183	1976
2.80635	4629		2.80702	4070		2.80703	13055		2.80675	13785			2.8064	1379		2.80705	1027		2.80702	1041		2.80707	1084		2.80635	2349		2.80697	2059		2.807	2992		2.80665	2210		2.80697	5731		2.80698	2182
2.82148	3553		2.82215	3110		2.82217	8705		2.82188	8892			2.82153	1352		2.82218	1021		2.82215	1038		2.8222	1096		2.82148	2522		2.8221	2195		2.82213	3285		2.82178	2320		2.8221	6915		2.82212	2267
2.83662	2716		2.83728	2377		2.8373	5384		2.83702	5335			2.83667	1312		2.83732	992		2.83728	1033		2.83733	1101		2.83662	2545		2.83723	2205		2.83727	3355		2.83692	2316		2.83723	7594		2.83725	2227
2.85175	2269		2.85242	1992		2.85243	3625		2.85215	3523			2.8518	1291		2.85245	968		2.85242	1024		2.85247	1094		2.85175	2453		2.85237	2125		2.8524	3222		2.85205	2210		2.85237	7588		2.85238	2099
2.86688	2071		2.86757	1843		2.86758	2877		2.86728	2777			2.86695	1359		2.86758	990		2.86757	1023		2.8676	1071		2.8669	2299		2.8675	1999		2.86755	2990		2.86718	2060		2.86752	7056		2.86752	1952
2.88202	1956		2.8827	1790		2.88272	2530		2.88242	2439			2.88208	1554		2.88272	1086		2.8827	1064		2.88273	1043		2.88203	2139		2.88263	1868		2.88268	2720		2.88232	1904		2.88265	6279		2.88265	1816
2.89715	1875		2.89783	1758		2.89785	2320		2.89755	2252			2.89722	1838		2.89785	1234		2.89783	1189		2.89787	1050		2.89717	1985		2.89777	1748		2.89782	2450		2.89745	1761		2.89778	5417		2.89778	1687
2.9123	1830		2.91297	1741		2.91298	2189		2.9127	2145			2.91235	2100		2.913	1380		2.91297	1387		2.91302	1137		2.9123	1837		2.91292	1643		2.91295	2204		2.9126	1630		2.91292	4607		2.91293	1560
2.92743	1834		2.9281	1752		2.92812	2121		2.92783	2092			2.92748	2237		2.92813	1461		2.9281	1590		2.92815	1303		2.92743	1700		2.92805	1550		2.92808	2006		2.92773	1524		2.92805	3938		2.92807	1443
2.94257	1899		2.94323	1800		2.94325	2118		2.94297	2099			2.94262	2211		2.94327	1453		2.94323	1716		2.94328	1484		2.94257	1580		2.94318	1467		2.94322	1854		2.94287	1442		2.94318	3433		2.9432	1352
2.9577	2012		2.95838	1884		2.9584	2180		2.9581	2162			2.95777	2064		2.9584	1378		2.95838	1731		2.95842	1603		2.95772	1486		2.95832	1393		2.95837	1748		2.958	1386		2.95833	3079		2.95833	1290
2.97283	2124		2.97352	1981		2.97353	2280		2.97323	2260			2.9729	1860		2.97353	1278		2.97352	1656		2.97355	1620		2.97285	1425		2.97345	1331		2.9735	1674		2.97313	1348		2.97347	2854		2.97347	1250
2.98797	2205		2.98865	2049		2.98867	2393		2.98837	2406			2.98803	1662		2.98867	1184		2.98865	1536		2.98868	1554		2.98798	1384		2.98858	1288		2.98863	1620		2.98827	1323		2.9886	2718		2.9886	1217
3.0031	4734		3.00378	2064		3.0038	6127		3.0035	7639			3.00317	1500		3.0038	1111		3.00378	1406		3.00382	1452		3.00312	1354		3.00372	1263		3.00377	1567		3.0034	1305		3.00373	2614		3.00373	1195
3.01825	25859		3.01892	2060		3.01893	28175		3.01865	36952			3.0183	1379		3.01895	1051		3.01892	1290		3.01897	1343		3.01825	1321		3.01887	1246		3.0189	1519		3.01855	1292		3.01887	2498		3.01888	1177
3.03338	82398		3.03405	2108		3.03407	80453		3.03378	104333			3.03343	1286		3.03408	998		3.03405	1201		3.0341	1242		3.03338	1282		3.034	1229		3.03403	1476		3.03368	1280		3.034	2366		3.03402	1171
3.04852	169377		3.04918	2234		3.0492	153508		3.04892	196283			3.04857	1213		3.04922	955		3.04918	1137		3.04923	1152		3.04852	1247		3.04913	1219		3.04917	1445		3.04882	1275		3.04913	2239		3.04915	1172
3.06365	251501		3.06433	2371		3.06435	215852		3.06405	272451			3.06372	1151		3.06435	919		3.06433	1085		3.06437	1082		3.06367	1226		3.06427	1212		3.06432	1416		3.06395	1277		3.06428	2132		3.06428	1177
3.07878	291066		3.07947	2436		3.07948	239366		3.07918	298930			3.07885	1108		3.07948	893		3.07947	1042		3.0795	1028		3.0788	1203		3.0794	1183		3.07945	1377		3.07908	1266		3.07942	2060		3.07942	1161
3.09392	276020		3.0946	2389		3.09462	219714		3.09432	272004			3.09398	1086		3.09462	876		3.0946	1002		3.09463	987		3.09393	1181		3.09453	1098		3.09458	1338		3.09422	1211		3.09455	2172		3.09455	1104
3.10907	226267		3.10973	2277		3.10975	175857		3.10947	216529			3.10912	1076		3.10977	863		3.10973	976		3.10978	952		3.10907	1166		3.10968	951		3.10972	1317		3.10937	1111		3.10968	2568		3.1097	1000
3.1242	166893		3.12487	2146		3.12488	127278		3.1246	156101			3.12425	1066		3.1249	853		3.12487	966		3.12492	921		3.1242	1160		3.12482	786		3.12485	1322		3.1245	1000		3.12482	3161		3.12483	883
3.13933	112894		3.14	2025		3.14002	84176		3.13973	102930			3.13938	1049		3.14003	842		3.14	967		3.14005	893		3.13933	1160		3.13995	663		3.13998	1328		3.13963	901		3.13995	3693		3.13997	776
3.15447	70237		3.15513	1918		3.15515	51115		3.15487	62297			3.15452	1025		3.15517	832		3.15513	964		3.15518	870		3.15447	1158		3.15508	610		3.15512	1265		3.15477	812		3.15508	3954		3.1551	688
3.1696	41739		3.17028	1840		3.1703	29911		3.17	36427			3.16967	997		3.1703	824		3.17028	956		3.17032	855		3.16962	1128		3.17022	612		3.17027	1106		3.1699	713		3.17023	3740		3.17023	605
3.18473	25758		3.18542	1785		3.18543	18448		3.18513	22340			3.1848	973		3.18543	820		3.18542	941		3.18545	845		3.18475	1051		3.18535	625		3.1854	903		3.18503	614		3.18537	3159		3.18537	530
3.19987	17300		3.20055	1743		3.20057	12547		3.20027	15007			3.19993	957		3.20057	819		3.20055	930		3.20058	842		3.19988	922		3.20048	612		3.20053	734		3.20017	541		3.2005	2416		3.2005	477
3.21502	12306		3.21568	1710		3.2157	9294		3.21542	10912			3.21507	974		3.21572	820		3.21568	919		3.21573	839		3.21502	779		3.21563	563		3.21567	642		3.21532	508		3.21563	1793		3.21565	458
3.23015	9114		3.23082	1692		3.23083	7291		3.23055	8443			3.2302	1078		3.23085	831		3.23082	905		3.23087	835		3.23015	672		3.23077	501		3.2308	616		3.23045	502		3.23077	1444		3.23078	456
3.24528	6954		3.24595	1689		3.24597	5951		3.24568	6883			3.24533	1276		3.24598	842		3.24595	897		3.246	829		3.24528	623		3.2459	452		3.24593	609		3.24558	505		3.2459	1349		3.24592	460
3.26042	5589		3.2611	1689		3.26112	5013		3.26082	5831			3.26048	1505		3.26112	852		3.2611	918		3.26113	826		3.26043	612		3.26103	432		3.26108	612		3.26072	512		3.26105	1312		3.26105	466
3.27555	4768		3.27623	1680		3.27625	4333		3.27595	5038			3.27562	1670		3.27625	851		3.27623	981		3.27627	836		3.27557	613		3.27617	434		3.27622	625		3.27585	527		3.27618	1292		3.27618	480
3.29068	4244		3.29137	1652		3.29138	3824		3.29108	4414			3.29075	1724		3.29138	847		3.29137	1073		3.2914	873		3.2907	620		3.2913	450		3.29135	643		3.29098	558		3.29132	1279		3.29132	506
3.30582	3830		3.3065	1617		3.30652	3448		3.30622	3953			3.30588	1643		3.30652	838		3.3065	1159		3.30653	928		3.30583	638		3.30643	475		3.30648	665		3.30612	605		3.30645	1276		3.30645	546
3.32097	3474		3.32163	1590		3.32165	3164		3.32137	3611			3.32102	1457		3.32167	820		3.32163	1206		3.32168	976		3.32097	667		3.32158	506		3.32162	686		3.32127	658		3.32158	1279		3.3216	596
3.3361	3194		3.33677	1577		3.33678	2966		3.3365	3355			3.33615	1200		3.3368	773		3.33677	1190		3.33682	993		3.3361	702		3.33672	541		3.33675	706		3.3364	699		3.33672	1287		3.33673	641
3.35123	2987		3.3519	1576		3.35192	2851		3.35163	3151			3.35128	947		3.35193	699		3.3519	1102		3.35195	954		3.35123	737		3.35185	572		3.35188	724		3.35153	727		3.35185	1292		3.35187	671
3.36637	2813		3.36705	1578		3.36707	2800		3.36677	2990			3.36643	768		3.36707	612		3.36705	965		3.36708	869		3.36638	762		3.36698	597		3.36703	740		3.36667	744		3.367	1296		3.367	684
3.3815	2641		3.38218	1578		3.3822	2780		3.3819	2864			3.38157	683		3.3822	536		3.38218	823		3.38222	761		3.38152	771		3.38212	615		3.38217	755		3.3818	754		3.38213	1293		3.38213	682
3.39663	2465		3.39732	1577		3.39733	2752		3.39703	2761			3.3967	646		3.39733	488		3.39732	718		3.39735	664		3.39665	770		3.39725	634		3.3973	766		3.39693	760		3.39727	1289		3.39727	675
3.41178	2316		3.41245	1579		3.41247	2699		3.41218	2651			3.41183	629		3.41248	463		3.41245	657		3.4125	594		3.41178	768		3.4124	658		3.41243	780		3.41208	764		3.4124	1283		3.41242	667
3.42692	2201		3.42758	1580		3.4276	2634		3.42732	2548			3.42697	618		3.42762	453		3.42758	621		3.42763	553		3.42692	769		3.42753	691		3.42757	799		3.42722	767		3.42753	1277		3.42755	660
3.44205	2119		3.44272	1589		3.44273	2569		3.44245	2451			3.4421	610		3.44275	450		3.44272	594		3.44277	524		3.44205	774		3.44267	727		3.4427	821		3.44235	770		3.44267	1271		3.44268	659
3.45718	2066		3.45785	1604		3.45787	2506		3.45758	2367			3.45723	604		3.45788	449		3.45785	575		3.4579	505		3.45718	783		3.4578	766		3.45783	839		3.45748	773		3.4578	1268		3.45782	666
3.47232	2032		3.473	1617		3.47302	2448		3.47272	2293			3.47238	604		3.47302	450		3.473	564		3.47303	494		3.47233	800		3.47293	804		3.47298	848		3.47262	779		3.47295	1273		3.47295	679
3.48745	2007		3.48813	1622		3.48815	2390		3.48785	2227			3.48752	609		3.48815	453		3.48813	555		3.48817	488		3.48747	823		3.48807	837		3.48812	851		3.48775	798		3.48808	1283		3.48808	699
3.50258	1990		3.50327	1623		3.50328	2329		3.50298	2164			3.50265	614		3.50328	455		3.50327	549		3.5033	485		3.5026	848		3.5032	859		3.50325	864		3.50288	841		3.50322	1300		3.50322	729
3.51773	1972		3.5184	1623		3.51842	2266		3.51813	2108			3.51778	618		3.51843	458		3.5184	545		3.51845	486		3.51773	882		3.51835	876		3.51838	905		3.51803	915		3.51835	1342		3.51837	789
3.53287	1953		3.53353	1630		3.53355	2206		3.53327	2058			3.53292	624		3.53357	469		3.53353	544		3.53358	487		3.53287	930		3.53348	901		3.53352	976		3.53317	1004		3.53348	1415		3.5335	880
3.548	1934		3.54867	1638		3.54868	2159		3.5484	2022			3.54805	630		3.5487	486		3.54867	549		3.54872	488		3.548	984		3.54862	937		3.54865	1053		3.5483	1078		3.54862	1496		3.54863	981
3.56313	1917		3.56382	1645		3.56383	2127		3.56353	2000			3.5632	637		3.56383	507		3.56382	557		3.56385	489		3.56315	1022		3.56375	971		3.5638	1107		3.56343	1115		3.56377	1539		3.56377	1053
3.57827	1912		3.57895	1652		3.57897	2107		3.57867	1996			3.57833	646		3.57897	527		3.57895	566		3.57898	492		3.57828	1036		3.57888	987		3.57893	1131		3.57857	1117		3.5789	1533		3.5789	1082
3.5934	1921		3.59408	1662		3.5941	2098		3.5938	2007			3.59347	660		3.5941	550		3.59408	574		3.59412	496		3.59342	1034		3.59402	987		3.59407	1136		3.5937	1109		3.59403	1504		3.59403	1075
3.60853	1943		3.60922	1673		3.60923	2098		3.60893	2027			3.6086	678		3.60923	578		3.60922	586		3.60925	504		3.60855	1036		3.60915	985		3.6092	1140		3.60883	1097		3.60917	1495		3.60917	1063
3.62368	1957		3.62435	1689		3.62437	2106		3.62408	2046			3.62373	695		3.62438	609		3.62435	605		3.6244	512		3.62368	1043		3.6243	988		3.62433	1134		3.62398	1080		3.6243	1508		3.62432	1051
3.63882	1966		3.63948	1708		3.6395	2113		3.63922	2056			3.63887	702		3.63952	635		3.63948	628		3.63953	523		3.63882	1047		3.63943	989		3.63947	1117		3.63912	1055		3.63943	1526		3.63945	1036
3.65395	1968		3.65462	1728		3.65463	2112		3.65435	2049			3.654	697		3.65465	651		3.65462	653		3.65467	535		3.65395	1037		3.65457	979		3.6546	1083		3.65425	1024		3.65457	1528		3.65458	1011
3.66908	1974		3.66977	1745		3.66978	2111		3.66948	2031			3.66915	683		3.66978	659		3.66977	673		3.6698	550		3.6691	1014		3.6697	956		3.66975	1046		3.66938	991		3.66972	1510		3.66972	978
3.68422	1975		3.6849	1757		3.68492	2109		3.68462	2009			3.68428	672		3.68492	662		3.6849	688		3.68493	561		3.68423	985		3.68483	925		3.68488	1011		3.68452	959		3.68485	1482		3.68485	942
3.69935	1976		3.70003	1765		3.70005	2106		3.69975	1995			3.69942	679		3.70005	670		3.70003	700		3.70007	567		3.69937	962		3.69997	898		3.70002	988		3.69965	932		3.69998	1459		3.69998	910
3.7145	1975		3.71517	1772		3.71518	2097		3.7149	1995			3.71455	709		3.7152	696		3.71517	720		3.71522	569		3.7145	948		3.71512	881		3.71515	971		3.7148	912		3.71512	1450		3.71513	886
3.72963	1983		3.7303	1783		3.73032	2086		3.73003	2007			3.72968	745		3.73033	728		3.7303	748		3.73035	575		3.72963	942		3.73025	873		3.73028	965		3.72993	906		3.73025	1452		3.73027	866
3.74477	1993		3.74543	1801		3.74545	2079		3.74517	2023			3.74482	762		3.74547	748		3.74543	789		3.74548	586		3.74477	941		3.74538	872		3.74542	964		3.74507	910		3.74538	1457		3.7454	853
3.7599	2003		3.76057	1826		3.76058	2087		3.7603	2034			3.75995	750		3.7606	740		3.76057	838		3.76062	601		3.7599	947		3.76052	870		3.76055	971		3.7602	920		3.76052	1453		3.76053	849
3.77503	2008		3.77572	1845		3.77573	2099		3.77543	2040			3.7751	724		3.77573	713		3.77572	875		3.77575	618		3.77505	956		3.77565	876		3.7757	981		3.77533	932		3.77567	1439		3.77567	856
3.79017	2015		3.79085	1857		3.79087	2121		3.79057	2048			3.79023	708		3.79087	684		3.79085	883		3.79088	642		3.79018	963		3.79078	892		3.79083	993		3.79047	945		3.7908	1410		3.7908	874
3.8053	2022		3.80598	1864		3.806	2143		3.8057	2061			3.80537	704		3.806	671		3.80598	861		3.80602	673		3.80532	967		3.80592	916		3.80597	1000		3.8056	964		3.80593	1368		3.80593	895
3.82045	2038		3.82112	1874		3.82113	2155		3.82085	2072			3.8205	702		3.82115	663		3.82112	823		3.82117	699		3.82045	974		3.82107	940		3.8211	1006		3.82075	985		3.82107	1315		3.82108	914
3.83558	2063		3.83625	1892		3.83627	2157		3.83598	2076			3.83563	691		3.83628	649		3.83625	793		3.8363	711		3.83558	982		3.8362	962		3.83623	1009		3.83588	1003		3.8362	1267		3.83622	933
3.85072	2098		3.85138	1916		3.8514	2161		3.85112	2080			3.85077	670		3.85142	626		3.85138	776		3.85143	708		3.85072	998		3.85133	981		3.85137	1017		3.85102	1013		3.85133	1233		3.85135	952
3.86585	2134		3.86653	1941		3.86655	2175		3.86625	2092			3.86592	651		3.86655	592		3.86653	760		3.86657	699		3.86587	1013		3.86647	1001		3.86652	1028		3.86615	1016		3.86648	1219		3.86648	967
3.88098	2177		3.88167	1964		3.88168	2199		3.88138	2115			3.88105	638		3.88168	558		3.88167	735		3.8817	684		3.881	1031		3.8816	1018		3.88165	1042		3.88128	1021		3.88162	1219		3.88162	976
3.89612	2224		3.8968	1986		3.89682	2215		3.89652	2143			3.89618	631		3.89682	530		3.8968	696		3.89683	665		3.89613	1048		3.89673	1033		3.89678	1058		3.89642	1031		3.89675	1228		3.89675	977
3.91125	2270		3.91193	2002		3.91195	2225		3.91165	2164			3.91132	626		3.91195	511		3.91193	655		3.91197	640		3.91127	1062		3.91187	1051		3.91192	1074		3.91155	1040		3.91188	1242		3.91188	973
3.9264	2306		3.92707	2014		3.92708	2238		3.9268	2172			3.92645	622		3.9271	499		3.92707	619		3.92712	611		3.9264	1069		3.92702	1067		3.92705	1087		3.9267	1044		3.92702	1252		3.92703	972
3.94153	2330		3.9422	2028		3.94222	2259		3.94193	2178			3.94158	623		3.94223	492		3.9422	595		3.94225	582		3.94153	1071		3.94215	1075		3.94218	1094		3.94183	1047		3.94215	1256		3.94217	982
3.95667	2336		3.95733	2039		3.95735	2280		3.95707	2189			3.95672	633		3.95737	488		3.95733	577		3.95738	563		3.95667	1070		3.95728	1072		3.95732	1098		3.95697	1049		3.95728	1255		3.9573	998
3.9718	2341		3.97248	2052		3.9725	2293		3.9722	2201			3.97187	648		3.9725	492		3.97248	565		3.97252	552		3.97182	1073		3.97242	1064		3.97247	1101		3.9721	1057		3.97243	1257		3.97243	1014
3.98693	2353		3.98762	2067		3.98763	2299		3.98733	2206			3.987	662		3.98763	500		3.98762	557		3.98765	549		3.98695	1079		3.98755	1063		3.9876	1107		3.98723	1065		3.98757	1259		3.98757	1021
4.00207	2377		4.00275	2087		4.00277	2307		4.00247	2210			4.00213	668		4.00277	513		4.00275	554		4.00278	549		4.00208	1087		4.00268	1067		4.00273	1106		4.00237	1068		4.0027	1259		4.0027	1019
4.01722	2404		4.01788	2113		4.0179	2321		4.01762	2223			4.01727	667		4.01792	526		4.01788	554		4.01793	550		4.01722	1094		4.01783	1065		4.01787	1102		4.01752	1067		4.01783	1255		4.01785	1018
4.03235	2423		4.03302	2141		4.03303	2340		4.03275	2249			4.0324	663		4.03305	536		4.03302	558		4.03307	557		4.03235	1099		4.03297	1054		4.033	1094		4.03265	1067		4.03297	1253		4.03298	1023
4.04748	2434		4.04815	2163		4.04817	2362		4.04788	2272			4.04753	662		4.04818	545		4.04815	562		4.0482	566		4.04748	1101		4.0481	1044		4.04813	1091		4.04778	1068		4.0481	1258		4.04812	1024
4.06262	2450		4.06328	2182		4.0633	2388		4.06302	2282			4.06267	662		4.06332	555		4.06328	567		4.06333	577		4.06262	1097		4.06323	1038		4.06327	1089		4.06292	1070		4.06323	1259		4.06325	1021
4.07775	2463		4.07843	2207		4.07845	2421		4.07815	2284			4.07782	666		4.07845	565		4.07843	575		4.07847	589		4.07777	1093		4.07837	1038		4.07842	1080		4.07805	1067		4.07838	1257		4.07838	1015
4.09288	2474		4.09357	2232		4.09358	2444		4.09328	2296			4.09295	673		4.09358	577		4.09357	586		4.0936	603		4.0929	1087		4.0935	1040		4.09355	1068		4.09318	1060		4.09352	1248		4.09352	1014
4.10802	2485		4.1087	2261		4.10872	2456		4.10842	2316			4.10808	684		4.10872	591		4.1087	599		4.10873	616		4.10803	1084		4.10863	1038		4.10868	1060		4.10832	1053		4.10865	1237		4.10865	1015
4.12317	2501		4.12383	2289		4.12385	2461		4.12357	2336			4.12322	701		4.12387	607		4.12383	614		4.12388	629		4.12317	1084		4.12378	1032		4.12382	1062		4.12347	1050		4.12378	1224		4.1238	1015
4.1383	2515		4.13897	2321		4.13898	2471		4.1387	2349			4.13835	717		4.139	621		4.13897	632		4.13902	639		4.1383	1083		4.13892	1024		4.13895	1070		4.1386	1053		4.13892	1214		4.13893	1010
4.15343	2521		4.1541	2351		4.15412	2487		4.15383	2356			4.15348	728		4.15413	629		4.1541	650		4.15415	646		4.15343	1082		4.15405	1015		4.15408	1073		4.15373	1063		4.15405	1211		4.15407	1008
4.16857	2526		4.16925	2380		4.16927	2506		4.16897	2364			4.16863	731		4.16927	633		4.16925	663		4.16928	651		4.16858	1083		4.16918	1010		4.16923	1074		4.16887	1078		4.1692	1220		4.1692	1007
4.1837	2543		4.18438	2401		4.1844	2525		4.1841	2379			4.18377	731		4.1844	636		4.18438	676		4.18442	653		4.18372	1083		4.18432	1014		4.18437	1075		4.184	1094		4.18433	1230		4.18433	1011
4.19883	2572		4.19952	2424		4.19953	2553		4.19923	2402			4.1989	732		4.19953	640		4.19952	691		4.19955	659		4.19885	1087		4.19945	1028		4.1995	1079		4.19913	1114		4.19947	1238		4.19947	1022
4.21397	2593		4.21465	2445		4.21467	2581		4.21437	2431			4.21403	737		4.21467	644		4.21465	705		4.21468	665		4.21398	1094		4.21458	1045		4.21463	1089		4.21427	1140		4.2146	1244		4.2146	1045
4.22912	2609		4.22978	2462		4.2298	2611		4.22952	2466			4.22917	737		4.22982	645		4.22978	713		4.22983	671		4.22912	1108		4.22973	1058		4.22977	1110		4.22942	1171		4.22973	1257		4.22975	1080
4.24425	2625		4.24492	2478		4.24493	2637		4.24465	2492			4.2443	733		4.24495	648		4.24492	713		4.24497	677		4.24425	1133		4.24487	1069		4.2449	1135		4.24455	1200		4.24487	1283		4.24488	1116
4.25938	2646		4.26005	2492		4.26007	2658		4.25978	2508			4.25943	729		4.26008	653		4.26005	708		4.2601	686		4.25938	1166		4.26	1079		4.26003	1160		4.25968	1218		4.26	1314		4.26002	1144
4.27452	2671		4.2752	2507		4.27522	2675		4.27492	2516			4.27458	728		4.27522	659		4.2752	708		4.27523	692		4.27453	1191		4.27513	1093		4.27518	1174		4.27482	1221		4.27515	1337		4.27515	1166
4.28965	2705		4.29033	2526		4.29035	2688		4.29005	2525			4.28972	731		4.29035	662		4.29033	711		4.29037	693		4.28967	1205		4.29027	1103		4.29032	1177		4.28995	1212		4.29028	1347		4.29028	1180
4.30478	2746		4.30547	2554		4.30548	2698		4.30518	2544			4.30485	734		4.30548	663		4.30547	715		4.3055	685		4.3048	1204		4.3054	1105		4.30545	1169		4.30508	1197		4.30542	1339		4.30542	1181
4.31993	2804		4.3206	2589		4.32062	2706		4.32033	2572			4.31998	733		4.32063	665		4.3206	716		4.32065	679		4.31993	1193		4.32055	1100		4.32058	1154		4.32023	1181		4.32055	1320		4.32057	1169
4.33507	2864		4.33573	2628		4.33575	2718		4.33547	2601			4.33512	728		4.33577	673		4.33573	717		4.33578	677		4.33507	1176		4.33568	1094		4.33572	1135		4.33537	1162		4.33568	1295		4.3357	1148
4.3502	2914		4.35087	2662		4.35088	2734		4.3506	2619			4.35025	723		4.3509	684		4.35087	713		4.35092	680		4.3502	1158		4.35082	1087		4.35085	1121		4.3505	1148		4.35082	1269		4.35083	1130
4.36533	2946		4.366	2689		4.36602	2756		4.36573	2624			4.36538	719		4.36603	689		4.366	710		4.36605	683		4.36533	1140		4.36595	1078		4.36598	1110		4.36563	1139		4.36595	1245		4.36597	1115
4.38047	2958		4.38115	2715		4.38117	2776		4.38087	2623			4.38053	721		4.38117	691		4.38115	707		4.38118	681		4.38048	1129		4.38108	1068		4.38113	1098		4.38077	1140		4.3811	1232		4.3811	1099
4.3956	2959		4.39628	2741		4.3963	2798		4.396	2628			4.39567	725		4.3963	693		4.39628	707		4.39632	678		4.39562	1122		4.39622	1056		4.39627	1088		4.3959	1143		4.39623	1230		4.39623	1082
4.41073	2958		4.41142	2770		4.41143	2825		4.41113	2636			4.4108	729		4.41143	697		4.41142	711		4.41145	678		4.41075	1113		4.41135	1051		4.4114	1087		4.41103	1145		4.41137	1236		4.41137	1073
4.42588	2960		4.42655	2799		4.42657	2856		4.42628	2648			4.42593	731		4.42658	699		4.42655	713		4.4266	682		4.42588	1104		4.4265	1046		4.42653	1095		4.42618	1145		4.4265	1242		4.42652	1075
4.44102	2962		4.44168	2824		4.4417	2880		4.44142	2667			4.44107	733		4.44172	694		4.44168	714		4.44173	688		4.44102	1093		4.44163	1037		4.44167	1107		4.44132	1144		4.44163	1253		4.44165	1088
4.45615	2970		4.45682	2848		4.45683	2896		4.45655	2689			4.4562	731		4.45685	685		4.45682	711		4.45687	694		4.45615	1084		4.45677	1025		4.4568	1115		4.45645	1144		4.45677	1266		4.45678	1102
4.47128	2983		4.47197	2869		4.47198	2918		4.47168	2717			4.47135	727		4.47198	679		4.47197	710		4.472	698		4.4713	1077		4.4719	1015		4.47195	1117		4.47158	1147		4.47192	1283		4.47192	1112
4.48642	3004		4.4871	2895		4.48712	2942		4.48682	2746			4.48648	722		4.48712	677		4.4871	712		4.48713	698		4.48643	1070		4.48703	1011		4.48708	1117		4.48672	1157		4.48705	1295		4.48705	1117
4.50155	3028		4.50223	2923		4.50225	2967		4.50195	2775			4.50162	720		4.50225	681		4.50223	722		4.50227	694		4.50157	1060		4.50217	1006		4.50222	1115		4.50185	1166		4.50218	1299		4.50218	1119
4.51668	3047		4.51737	2951		4.51738	2990		4.51708	2801			4.51675	722		4.51738	684		4.51737	733		4.5174	692		4.5167	1054		4.5173	1000		4.51735	1111		4.51698	1169		4.51732	1296		4.51732	1119
4.53183	3064		4.5325	2973		4.53252	3015		4.53223	2824			4.53188	727		4.53253	686		4.5325	744		4.53255	692		4.53183	1058		4.53245	995		4.53248	1106		4.53213	1159		4.53245	1285		4.53247	1114
4.54697	3075		4.54763	2994		4.54765	3038		4.54737	2838			4.54702	733		4.54767	688		4.54763	748		4.54768	696		4.54697	1069		4.54758	999		4.54762	1100		4.54727	1143		4.54758	1268		4.5476	1103
4.5621	3091		4.56277	3007		4.56278	3057		4.5625	2857			4.56215	738		4.5628	690		4.56277	748		4.56282	701		4.5621	1081		4.56272	1005		4.56275	1096		4.5624	1125		4.56272	1253		4.56273	1089
4.57723	3108		4.57792	3025		4.57793	3058		4.57763	2871			4.5773	745		4.57793	692		4.57792	747		4.57795	703		4.57725	1081		4.57785	1006		4.5779	1091		4.57753	1112		4.57787	1237		4.57787	1080
4.59237	3121		4.59305	3038		4.59307	3055		4.59277	2886			4.59243	754		4.59307	695		4.59305	747		4.59308	705		4.59238	1072		4.59298	1002		4.59303	1086		4.59267	1104		4.593	1223		4.593	1079
4.6075	3119		4.60818	3053		4.6082	3049		4.6079	2894			4.60757	761		4.6082	698		4.60818	749		4.60822	713		4.60752	1055		4.60812	1000		4.60817	1083		4.6078	1100		4.60813	1210		4.60813	1079
4.62265	3114		4.62332	3058		4.62333	3048		4.62305	2891			4.6227	763		4.62335	700		4.62332	754		4.62337	723		4.62265	1046		4.62327	1003		4.6233	1081		4.62295	1100		4.62327	1199		4.62328	1075
4.63778	3109		4.63845	3051		4.63847	3048		4.63818	2882			4.63783	759		4.63848	703		4.63845	762		4.6385	733		4.63778	1041		4.6384	1008		4.63843	1076		4.63808	1097		4.6384	1190		4.63842	1068
4.65292	3110		4.65358	3032		4.6536	3041		4.65332	2858			4.65297	755		4.65362	703		4.65358	771		4.65363	738		4.65292	1041		4.65353	1002		4.65357	1069		4.65322	1090		4.65353	1184		4.65355	1059
4.66805	3102		4.66872	3008		4.66873	3019		4.66845	2826			4.6681	753		4.66875	703		4.66872	779		4.66877	744		4.66805	1038		4.66867	987		4.6687	1059		4.66835	1075		4.66867	1176		4.66868	1048
4.68318	3077		4.68387	2980		4.68388	2986		4.68358	2784			4.68325	750		4.68388	703		4.68387	785		4.6839	751		4.6832	1033		4.6838	970		4.68385	1051		4.68348	1051		4.68382	1169		4.68382	1032
4.69832	3044		4.699	2951		4.69902	2948		4.69872	2751			4.69838	742		4.69902	699		4.699	793		4.69903	759		4.69833	1017		4.69893	952		4.69898	1040		4.69862	1022		4.69895	1161		4.69895	1014
4.71345	3026		4.71413	2934		4.71415	2919		4.71385	2730			4.71352	734		4.71415	694		4.71413	802		4.71417	762		4.71347	992		4.71407	928		4.71412	1026		4.71375	998		4.71408	1152		4.71408	992
4.7286	3050		4.72927	2940		4.72928	2913		4.729	2733			4.72865	731		4.7293	692		4.72927	808		4.72932	765		4.7286	958		4.72922	896		4.72925	1006		4.7289	981		4.72922	1142		4.72923	969
4.74373	3135		4.7444	2989		4.74442	2931		4.74413	2751			4.74378	732		4.74443	691		4.7444	808		4.74445	769		4.74373	928		4.74435	864		4.74438	987		4.74403	969		4.74435	1141		4.74437	943
4.75887	3278		4.75953	3066		4.75955	2961		4.75927	2780			4.75892	738		4.75957	696		4.75953	806		4.75958	774		4.75887	913		4.75948	845		4.75952	971		4.75917	965		4.75948	1140		4.7595	922
4.774	3433		4.77468	3146		4.7747	2989		4.7744	2809			4.77407	747		4.7747	700		4.77468	805		4.77472	772		4.77402	912		4.77462	839		4.77467	964		4.7743	967		4.77463	1138		4.77463	916
4.78913	3558		4.78982	3198		4.78983	3003		4.78953	2836			4.7892	756		4.78983	703		4.78982	809		4.78985	767		4.78915	918		4.78975	839		4.7898	965		4.78943	972		4.78977	1128		4.78977	919
4.80427	3614		4.80495	3217		4.80497	3009		4.80467	2861			4.80433	759		4.80497	705		4.80495	813		4.80498	760		4.80428	927		4.80488	845		4.80493	970		4.80457	978		4.8049	1115		4.8049	929
4.8194	3604		4.82008	3204		4.8201	3016		4.8198	2884			4.81947	759		4.8201	708		4.82008	812		4.82012	759		4.81942	940		4.82002	849		4.82007	973		4.8197	981		4.82003	1100		4.82003	936
4.83455	3546		4.83522	3180		4.83523	3020		4.83495	2907			4.8346	761		4.83525	713		4.83522	809		4.83527	764		4.83455	951		4.83517	859		4.8352	972		4.83485	979		4.83517	1092		4.83518	939
4.84968	3472		4.85035	3138		4.85037	3030		4.85008	2923			4.84973	768		4.85038	722		4.85035	807		4.8504	772		4.84968	958		4.8503	873		4.85033	972		4.84998	975		4.8503	1083		4.85032	938
4.86482	3393		4.86548	3083		4.8655	3045		4.86522	2939			4.86487	779		4.86552	731		4.86548	811		4.86553	776		4.86482	958		4.86543	889		4.86547	973		4.86512	970		4.86543	1075		4.86545	937
4.87995	3330		4.88063	3019		4.88065	3067		4.88035	2952			4.88002	787		4.88065	735		4.88063	821		4.88067	778		4.87997	953		4.88057	903		4.88062	974		4.88025	967		4.88058	1069		4.88058	937
4.89508	3267		4.89577	2963		4.89578	3082		4.89548	2955			4.89515	785		4.89578	731		4.89577	828		4.8958	778		4.8951	950		4.8957	906		4.89575	970		4.89538	968		4.89572	1063		4.89572	942
4.91022	3194		4.9109	2913		4.91092	3084		4.91062	2939			4.91028	772		4.91092	717		4.9109	825		4.91093	779		4.91023	947		4.91083	902		4.91088	961		4.91052	974		4.91085	1057		4.91085	944
4.92537	3103		4.92603	2864		4.92605	3059		4.92577	2911			4.92542	748		4.92607	698		4.92603	810		4.92608	780		4.92537	944		4.92598	899		4.92602	947		4.92567	978		4.92598	1055		4.926	943
4.9405	3007		4.94117	2803		4.94118	3025		4.9409	2886			4.94055	714		4.9412	676		4.94117	795		4.94122	776		4.9405	938		4.94112	900		4.94115	936		4.9408	979		4.94112	1054		4.94113	936
4.95563	2912		4.9563	2733		4.95632	2987		4.95603	2872			4.95568	682		4.95633	654		4.9563	786		4.95635	769		4.95563	930		4.95625	896		4.95628	928		4.95593	978		4.95625	1051		4.95627	929
4.97077	2834		4.97143	2667		4.97145	2961		4.97117	2866			4.97082	660		4.97147	631		4.97143	779		4.97148	761		4.97077	919		4.97138	888		4.97142	927		4.97107	968		4.97138	1043		4.9714	919
4.9859	2766		4.98658	2619		4.9866	2941		4.9863	2863			4.98597	655		4.9866	612		4.98658	765		4.98662	750		4.98592	911		4.98652	871		4.98657	924		4.9862	951		4.98653	1027		4.98653	908
5.00103	2713		5.00172	2586		5.00173	2929		5.00143	2854			5.0011	658		5.00173	601		5.00172	744		5.00175	734		5.00105	897		5.00165	853		5.0017	916		5.00133	927		5.00167	1011		5.00167	900
